# Supplementary material for: Repeated Winning and Losing Experiences in Chronic Social Conflicts Are Linked to RNA Editing Pattern Difference
Source: Front Psychiatry. 2022 May 19;13:896794. doi: 10.3389/fpsyt.2022.896794 (PMC9161819; doi:10.3389/fpsyt.2022.896794)
Supplement: Supplementary file 2 [file Table_1.xlsx]

## Sheet: Supplementary Table 1
Table S1. A-to-I RNA editing sites identified from the mouse dorsal striatum.
site	Consequence	NTchange	AAchange	BIOTYPE	SYMBOL	known_site	Repeat	SIFT	control	winner	loser
Cntnap5b:chr1:100180180	intron_variant	c.1646+15941A>G	-	protein_coding	Cntnap5b	FALSE	L1Md_F2	-	3.25333	0	1.39
Cntnap5b:chr1:100180182	intron_variant	c.1646+15943A>G	-	protein_coding	Cntnap5b	FALSE	L1Md_F2	-	2.66667	1.85333	2.56333
Ppp1r15b:chr1:133137561	3_prime_UTR_variant	c.*674A>G	-	protein_coding	Ppp1r15b	TRUE	ID4_	-	0	0	6.66667
Ro60:chr1:143755364	3_prime_UTR_variant	c.*2378A>G	-	protein_coding	Ro60	TRUE	B1_Mm	-	6.25	0	11.11
Soat1:chr1:156427612	3_prime_UTR_variant	c.*3447A>G	-	protein_coding	Soat1	TRUE	B1_Mur4	-	70	66.67	66.67
Fam20b:chr1:156680065	3_prime_UTR_variant	c.*1346A>G	-	protein_coding	Fam20b	TRUE	B1_Mur4	-	4.92	0	0
Vamp4:chr1:162598198	3_prime_UTR_variant	c.*1121A>G	-	protein_coding	Vamp4	TRUE	PB1D9	-	8.90667	0	13.7867
Eloc:chr1:16645720	synonymous_variant	c.180A>G	p.Thr60%3D	protein_coding	Eloc	FALSE	-	-	0	0.953333	2.02
Rgs4:chr1:169741675	3_prime_UTR_variant	c.*2006A>G	-	protein_coding	Rgs4	FALSE	-	-	0	0.876667	3.74
Nos1ap:chr1:170317990	3_prime_UTR_variant	c.*482A>G	-	protein_coding	Nos1ap	FALSE	-	-	0	0	7.63667
Copa:chr1:172092348	missense_variant	c.490A>G	p.Ile164Val	protein_coding	Copa	TRUE	-	deleterious	3.03	5.12667	11.6067
Adss:chr1:177796262	missense_variant	c.133A>G	p.Lys45Glu	protein_coding	Adss	FALSE	-	deleterious	0	2.3	1.33333
Tbc1d8:chr1:39384138	intron_variant	c.1888+983A>G	-	protein_coding	Tbc1d8	TRUE	B1_Mur1	-	49.4467	31.665	50
Hspe1:chr1:55089056	synonymous_variant	c.9A>G	p.Gly3%3D	protein_coding	Hspe1	FALSE	-	-	4.16667	0	6.36333
Bmpr2:chr1:59874208	3_prime_UTR_variant	c.*3723A>G	-	protein_coding	Bmpr2	TRUE	B2_Mm2	-	33.93	15.385	34.285
Unc80:chr1:66672714	missense_variant	c.8194A>G	p.Ser2732Gly	protein_coding	Unc80	TRUE	-	tolerated	11.3533	7.79333	45.8333
Ptprn:chr1:75247273	3_prime_UTR_variant	c.*276A>G	-	protein_coding	Ptprn	FALSE	-	-	0	0	1.99667
Speg:chr1:75422005	missense_variant	c.6095A>G	p.Glu2032Gly	protein_coding	Speg	TRUE	-	tolerated	16.6233	9.26	10
Speg:chr1:75422064	missense_variant	c.6154A>G	p.Ser2052Gly	protein_coding	Speg	TRUE	-	tolerated	87.2733	90	84.52
Scg2:chr1:79434971	3_prime_UTR_variant	c.*180A>G	-	protein_coding	Scg2	FALSE	-	-	4.13667	0	2.62667
Ngef:chr1:87498392	intron_variant	c.828+4874A>G	-	protein_coding	Ngef	FALSE	RSINE1	-	10.63	0	8.825
Hjurp:chr1:88263988	3_prime_UTR_variant	c.*1193A>G	-	protein_coding	Hjurp	FALSE	-	-	57.0733	77.58	74.63
Ppp1r7:chr1:93371585	3_prime_UTR_variant	c.*6519A>G	-	protein_coding	Ppp1r7	TRUE	B1_Mus2	-	29.1667	22.5	25
Syt1:chr10:108500231	3_prime_UTR_variant	c.*309A>G	-	protein_coding	Syt1	FALSE	-	-	1.33333	2.3	0
Syt1:chr10:108774921	intron_variant	c.-18+56185A>G	-	protein_coding	Syt1	TRUE	URR1B	-	0	0	9.09
Agap2:chr10:127079258	5_prime_UTR_variant	c.-364A>G	-	protein_coding	Agap2	FALSE	C-rich	-	2.24333	0	0
Os9:chr10:127098369	missense_variant	c.1397A>G	p.Glu466Gly	protein_coding	Os9	FALSE	-	deleterious	0.853333	1.33333	0
Kif5a:chr10:127227674	3_prime_UTR_variant	c.*781A>G	-	protein_coding	Kif5a	FALSE	-	-	2.12667	3.04667	1.90667
Kif5a:chr10:127242727	missense_variant	c.1048A>G	p.Lys350Glu	protein_coding	Kif5a	FALSE	CT-rich	deleterious	0	1.23	0.41
R3hdm2:chr10:127480118	intron_variant	c.1405-1575A>G	-	protein_coding	R3hdm2	TRUE	B1_Mur2	-	64.85	83.335	78.57
Smarcc2:chr10:128485688	synonymous_variant	c.2751A>G	p.Arg917%3D	protein_coding	Smarcc2	FALSE	-	-	0	0.926667	0.876667
Nkain2:chr10:32717761	intron_variant	c.54+171882A>G	-	protein_coding	Nkain2	TRUE	L1Md_F3	-	21.97	0	0
Grik2:chr10:49244330	missense_variant	c.1862A>G	p.Gln621Arg	protein_coding	Grik2	TRUE	-	tolerated	89.26	100	86.31
Grik2:chr10:49248733	intron_variant	c.1749-4290A>G	-	protein_coding	Grik2	TRUE	L1Md_F2	-	4.76333	18.3333	20
Grik2:chr10:49250040	intron_variant	c.1749-5597A>G	-	protein_coding	Grik2	TRUE	Lx2	-	70	77.78	50
Grik2:chr10:49272776	missense_variant	c.1712A>G	p.Tyr571Cys	protein_coding	Grik2	TRUE	-	tolerated	91.665	90.91	80
Spock2:chr10:60132527	3_prime_UTR_variant	c.*1046A>G	-	protein_coding	Spock2	FALSE	-	-	1.62667	0.98	1.66667
Spock2:chr10:60132705	3_prime_UTR_variant	c.*1224A>G	-	protein_coding	Spock2	FALSE	-	-	2.13	1.95333	2.95667
Spock2:chr10:60133278	3_prime_UTR_variant	c.*1797A>G	-	protein_coding	Spock2	TRUE	-	-	3.61333	2.7	1.09333
Spock2:chr10:60133279	3_prime_UTR_variant	c.*1798A>G	-	protein_coding	Spock2	TRUE	-	-	3.15667	1.22667	2.88333
Zfp365:chr10:67888405	3_prime_UTR_variant	c.*425A>G	-	protein_coding	Zfp365	FALSE	B1F2	-	2.66667	2.08333	2.38
Ank3:chr10:69688421	intron_variant	c.64-119995A>G	-	protein_coding	Ank3	TRUE	B1_Mus1,B4A	-	20	18.335	14.29
Ank3:chr10:69688461	intron_variant	c.64-119955A>G	-	protein_coding	Ank3	TRUE	B1_Mus1,B4A	-	41.665	55	37.5
Adora2a:chr10:75334477	3_prime_UTR_variant	c.*541A>G	-	protein_coding	Adora2a	FALSE	-	-	0.513333	1.17	0
Adarb1:chr10:77322603	intron_variant	c.29-20A>G	-	protein_coding	Adarb1	TRUE	-	-	0	11.11	12.3
Adarb1:chr10:77322607	intron_variant	c.29-24A>G	-	protein_coding	Adarb1	TRUE	-	-	78.2533	70	65.0933
Adarb1:chr10:77322608	intron_variant	c.29-25A>G	-	protein_coding	Adarb1	TRUE	-	-	0	15	33.1333
Adarb1:chr10:77322621	intron_variant	c.29-38A>G	-	protein_coding	Adarb1	TRUE	-	-	26.6667	38.75	36.8
Ube2g2:chr10:77645099	3_prime_UTR_variant	c.*540A>G	-	protein_coding	Ube2g2	TRUE	-	-	0	0	17.22
Palm:chr10:79818847	intron_variant	c.632-194A>G	-	protein_coding	Palm	TRUE	PB1D7	-	20	17.7767	12.5
Klf16:chr10:80567359	3_prime_UTR_variant	c.*1562A>G	-	protein_coding	Klf16	TRUE	-	-	8.92	5.02667	13.4767
Gng7:chr10:80949087	3_prime_UTR_variant	c.*2534A>G	-	protein_coding	Gng7	TRUE	B1_Mur4,B4A	-	0.98	0.996667	2.56333
Gng7:chr10:80956365	intron_variant	c.-32-3419A>G	-	protein_coding	Gng7	TRUE	B1_Mur2	-	20	12.5	39.39
Gng7:chr10:80959865	intron_variant	c.-32-6919A>G	-	protein_coding	Gng7	FALSE	ID_B1	-	6.26667	0	6.25
Gng7:chr10:80959990	intron_variant	c.-32-7044A>G	-	protein_coding	Gng7	TRUE	ID_B1	-	10	10	NA
Gng7:chr10:80960148	intron_variant	c.-32-7202A>G	-	protein_coding	Gng7	TRUE	PB1	-	20	27.84	16.665
Gng7:chr10:80960517	intron_variant	c.-32-7571A>G	-	protein_coding	Gng7	TRUE	ID_B1	-	15.34	25.5567	17.5
Slc39a3:chr10:81030512	3_prime_UTR_variant	c.*445A>G	-	protein_coding	Slc39a3	TRUE	-	-	2.38	6.06	2.22333
Zfr2:chr10:81242055	missense_variant	c.715A>G	p.Ser239Gly	protein_coding	Zfr2	FALSE	-	tolerated	3.62667	2.77667	3.33333
Hmg20b:chr10:81346249	3_prime_UTR_variant	c.*216A>G	-	protein_coding	Hmg20b	TRUE	-	-	18.75	0	13.69
Nt5dc3:chr10:86837235	3_prime_UTR_variant	c.*3052A>G	-	protein_coding	Nt5dc3	TRUE	B1_Mur1	-	6.06	0	1.51667
Nt5dc3:chr10:86837257	3_prime_UTR_variant	c.*3074A>G	-	protein_coding	Nt5dc3	TRUE	B1_Mur1	-	93.3333	92.855	88.0567
Nt5dc3:chr10:86837260	3_prime_UTR_variant	c.*3077A>G	-	protein_coding	Nt5dc3	TRUE	B1_Mur1	-	39.6833	43.335	45.5567
Nt5dc3:chr10:86837264	3_prime_UTR_variant	c.*3081A>G	-	protein_coding	Nt5dc3	TRUE	B1_Mur1	-	0	0	6.35
Nt5dc3:chr10:86837267	3_prime_UTR_variant	c.*3084A>G	-	protein_coding	Nt5dc3	TRUE	B1_Mur1	-	0	8.335	13.3333
Nt5dc3:chr10:86837287	3_prime_UTR_variant	c.*3104A>G	-	protein_coding	Nt5dc3	TRUE	B1_Mur1	-	18.0967	9.09	11.25
Dusp3:chr11:101972551	3_prime_UTR_variant	c.*2183A>G	-	protein_coding	Dusp3	TRUE	B1_Mus1	-	7.145	6.66667	9.72333
Dusp3:chr11:101972669	3_prime_UTR_variant	c.*2065A>G	-	protein_coding	Dusp3	TRUE	B1F2	-	4.46	8.46	2.67333
Hdac5:chr11:102218955	intron_variant	c.-215-174A>G	-	protein_coding	Hdac5	FALSE	-	-	6.66667	4.76333	0
Tmub2:chr11:102287648	missense_variant	c.376A>G	p.Arg126Gly	protein_coding	Tmub2	TRUE	-	tolerated	0	4.75333	9.80333
Mapt:chr11:104312957	intron_variant	c.789+2423A>G	-	protein_coding	Mapt	TRUE	RSINE1	-	26.985	30.95	18.89
Mapt:chr11:104313093	intron_variant	c.789+2559A>G	-	protein_coding	Mapt	FALSE	B3A	-	10	5.555	6.66667
Rgs9:chr11:109232075	intron_variant	c.1398+3825A>G	-	protein_coding	Rgs9	TRUE	B1_Mur2	-	6.77	3.84667	2.52667
Rgs9:chr11:109232450	intron_variant	c.1398+3450A>G	-	protein_coding	Rgs9	FALSE	B1_Mur1	-	6.00333	3.89667	3.62667
Rgs9:chr11:109234358	intron_variant	c.1398+1542A>G	-	protein_coding	Rgs9	TRUE	ID_B1	-	37.0367	38.495	27.885
Rgs9:chr11:109234371	intron_variant	c.1398+1529A>G	-	protein_coding	Rgs9	TRUE	ID_B1	-	0	2.77667	6.97
Rgs9:chr11:109253743	intron_variant	c.646-3687A>G	-	protein_coding	Rgs9	FALSE	B1_Mur1	-	3.20333	5.85667	3.03
Rgs9:chr11:109253749	intron_variant	c.646-3693A>G	-	protein_coding	Rgs9	TRUE	B1_Mur1	-	25.7967	24.68	36.63
Rgs9:chr11:109253750	intron_variant	c.646-3694A>G	-	protein_coding	Rgs9	TRUE	B1_Mur1	-	20.6567	17.6267	14.1533
Rgs9:chr11:109253757	intron_variant	c.646-3701A>G	-	protein_coding	Rgs9	TRUE	B1_Mur1	-	25.8767	20.3967	23.6067
Rgs9:chr11:109253795	intron_variant	c.646-3739A>G	-	protein_coding	Rgs9	FALSE	B1_Mur1	-	10.0267	6.64333	6.88
Cyth1:chr11:118179449	intron_variant	c.819-2151A>G	-	protein_coding	Cyth1	FALSE	-	-	0	0	16.235
Grb10:chr11:11932137	3_prime_UTR_variant	c.*1326A>G	-	protein_coding	Grb10	FALSE	-	-	6.66667	0	10.2267
Pank3:chr11:35787911	3_prime_UTR_variant	c.*2453A>G	-	protein_coding	Pank3	TRUE	B1_Mur1	-	0	0	9.09
Cyfip2:chr11:46272643	missense_variant	c.958A>G	p.Lys320Glu	protein_coding	Cyfip2	TRUE	-	tolerated	72.1667	76.0667	90.6067
Nf2:chr11:4767141	3_prime_UTR_variant	c.*1082A>G	-	protein_coding	Nf2	TRUE	-	-	8.89	2.22333	9.86333
Ewsr1:chr11:5070436	missense_variant	c.1720A>G	p.Arg574Gly	protein_coding	Ewsr1	FALSE	-	deleterious_low_confidence	0	0.756667	1.21333
Ube2b:chr11:51995715	intron_variant	c.126-316A>G	-	protein_coding	Ube2b	TRUE	MT2B,B1_Mur4	-	10	22.22	20
Slc36a1:chr11:55235520	3_prime_UTR_variant	c.*2882A>G	-	protein_coding	Slc36a1	FALSE	-	-	4.16667	4.76333	0
Tom1l2:chr11:60236833	intron_variant	c.1279-3876A>G	-	protein_coding	Tom1l2	TRUE	B3A	-	0	6.665	0
Chd3:chr11:69362190	synonymous_variant	c.798A>G	p.Ala266%3D	protein_coding	Chd3	FALSE	(CTG)n	-	0	2.3	2.22333
Nlgn2:chr11:69823769	3_prime_UTR_variant	c.*1434A>G	-	protein_coding	Nlgn2	FALSE	-	-	1.01	2.02	1.51667
Nlgn2:chr11:69834033	missense_variant	c.406A>G	p.Asn136Asp	protein_coding	Nlgn2	FALSE	-	tolerated	17.3833	25.9033	29.9133
Dlg4:chr11:70032075	intron_variant	c.787+286A>G	-	protein_coding	Dlg4	TRUE	B1_Mur4	-	30	50	28.89
Dlg4:chr11:70032663	intron_variant	c.787+874A>G	-	protein_coding	Dlg4	TRUE	PB1D10	-	10.4367	47.8567	16.6667
Dlg4:chr11:70032664	intron_variant	c.787+875A>G	-	protein_coding	Dlg4	TRUE	PB1D10	-	13.4667	39.26	20
Dlg4:chr11:70033095	intron_variant	c.787+1306A>G	-	protein_coding	Dlg4	TRUE	B1_Mur3	-	21.76	11.1133	16.665
Dlg4:chr11:70035175	intron_variant	c.787+3386A>G	-	protein_coding	Dlg4	TRUE	B1_Mur4	-	7.40667	0	0
Dlg4:chr11:70037173	intron_variant	c.788-1850A>G	-	protein_coding	Dlg4	TRUE	B1_Mur2	-	10	10	11.11
Dlg4:chr11:70037188	intron_variant	c.788-1835A>G	-	protein_coding	Dlg4	TRUE	B1_Mur2	-	34.5233	17.145	27.27
Dlg4:chr11:70037221	intron_variant	c.788-1802A>G	-	protein_coding	Dlg4	TRUE	B1_Mur2	-	6.25	0	10
Adcy1:chr11:7170104	3_prime_UTR_variant	c.*389A>G	-	protein_coding	Adcy1	TRUE	-	-	0	0	4.76333
Ovca2:chr11:75176340	3_prime_UTR_variant	c.*1554A>G	-	protein_coding	Ovca2	TRUE	-	-	7.87	3.335	11.69
Ovca2:chr11:75176344	3_prime_UTR_variant	c.*1550A>G	-	protein_coding	Ovca2	TRUE	-	-	45.535	23.08	32.325
Ovca2:chr11:75176383	3_prime_UTR_variant	c.*1511A>G	-	protein_coding	Ovca2	TRUE	-	-	20	10	0
Ovca2:chr11:75176432	3_prime_UTR_variant	c.*1462A>G	-	protein_coding	Ovca2	TRUE	-	-	6.66667	50	27.68
Rpa1:chr11:75300560	3_prime_UTR_variant	c.*745A>G	-	protein_coding	Rpa1	TRUE	-	-	15.5567	30.95	22.915
Rpa1:chr11:75300584	3_prime_UTR_variant	c.*721A>G	-	protein_coding	Rpa1	TRUE	-	-	32.5	20	40
Rpa1:chr11:75300593	3_prime_UTR_variant	c.*712A>G	-	protein_coding	Rpa1	TRUE	-	-	16.665	14.29	45.45
Rpa1:chr11:75300631	3_prime_UTR_variant	c.*674A>G	-	protein_coding	Rpa1	TRUE	-	-	4.76333	20	3.03
Rpa1:chr11:75300999	3_prime_UTR_variant	c.*306A>G	-	protein_coding	Rpa1	TRUE	-	-	0	6.66667	11.1133
Rpa1:chr11:75301000	3_prime_UTR_variant	c.*305A>G	-	protein_coding	Rpa1	TRUE	-	-	29.765	38.8867	46.43
Rpa1:chr11:75301007	3_prime_UTR_variant	c.*298A>G	-	protein_coding	Rpa1	TRUE	-	-	0	15.28	3.70333
Rpa1:chr11:75301015	3_prime_UTR_variant	c.*290A>G	-	protein_coding	Rpa1	TRUE	-	-	68.335	83.81	82.83
Rpa1:chr11:75301019	3_prime_UTR_variant	c.*286A>G	-	protein_coding	Rpa1	TRUE	-	-	8.335	15.5833	8.83667
Rpa1:chr11:75301032	3_prime_UTR_variant	c.*273A>G	-	protein_coding	Rpa1	TRUE	-	-	10	7.19667	14.0733
Sez6:chr11:77963923	intron_variant	c.1045+873A>G	-	protein_coding	Sez6	TRUE	B1_Mur1	-	20	14.29	10
Septin4:chr11:87585172	missense_variant	c.593A>G	p.Lys198Arg	protein_coding	Septin4	FALSE	-	tolerated	1.52667	0	0.966667
Hlf:chr11:90337036	3_prime_UTR_variant	c.*3723A>G	-	protein_coding	Hlf	FALSE	-	-	6.66667	0	11.6667
Tbkbp1:chr11:97137186	3_prime_UTR_variant	c.*361A>G	-	protein_coding	Tbkbp1	TRUE	-	-	3.03	3.03	6.48
Srcin1:chr11:97513781	intron_variant	c.3520-1133A>G	-	protein_coding	Srcin1	TRUE	B3	-	12.235	9.52333	23.1467
Srcin1:chr11:97513784	intron_variant	c.3520-1136A>G	-	protein_coding	Srcin1	TRUE	B3	-	30.555	46.43	18.0567
Srcin1:chr11:97514803	intron_variant	c.3520-2155A>G	-	protein_coding	Srcin1	TRUE	B3A	-	4.16667	6.06	6.66667
Srcin1:chr11:97514827	intron_variant	c.3520-2179A>G	-	protein_coding	Srcin1	TRUE	B3A	-	20.78	25.2267	0
Srcin1:chr11:97514853	intron_variant	c.3520-2205A>G	-	protein_coding	Srcin1	TRUE	B3A	-	22.5	6.66667	23.61
Srcin1:chr11:97515428	intron_variant	c.3520-2780A>G	-	protein_coding	Srcin1	TRUE	B3	-	20	20	22.725
Mllt6:chr11:97682545	3_prime_UTR_variant	c.*958A>G	-	protein_coding	Mllt6	FALSE	-	-	3.64	3.84667	0
Wipf2:chr11:98901330	3_prime_UTR_variant	c.*1645A>G	-	protein_coding	Wipf2	TRUE	B1_Mus2	-	9.26	2.77667	9.09
Calm1:chr12:100206494	3_prime_UTR_variant	c.*66A>G	-	protein_coding	Calm1	FALSE	-	-	0.756667	0.71	0.666667
Calm1:chr12:100207186	3_prime_UTR_variant	c.*758A>G	-	protein_coding	Calm1	TRUE	-	-	3.39667	1.62333	13.9967
Chga:chr12:102562794	synonymous_variant	c.1029A>G	p.Glu343%3D	protein_coding	Chga	FALSE	(GGA)n	-	0	1.85333	1.04
Meg3:chr12:109545658	non_coding_transcript_exon_variant	n.261A>G	-	lincRNA	Meg3	FALSE	L2c	-	0	0	1.52333
Meg3:chr12:109545981	non_coding_transcript_exon_variant	n.584A>G	-	lincRNA	Meg3	FALSE	-	-	0.476667	0.953333	0.506667
Meg3:chr12:109546089	non_coding_transcript_exon_variant	n.692A>G	-	lincRNA	Meg3	FALSE	-	-	0.563333	0	3.39333
Meg3:chr12:109546744	intron_variant,non_coding_transcript_variant	n.1145+202A>G	-	lincRNA	Meg3	TRUE	-	-	4.64	5.54667	4.08667
Meg3:chr12:109547644	intron_variant,non_coding_transcript_variant	n.1145+1102A>G	-	lincRNA	Meg3	TRUE	-	-	2.59333	5.98	3.97667
Meg3:chr12:109547961	intron_variant,non_coding_transcript_variant	n.1145+1419A>G	-	lincRNA	Meg3	TRUE	-	-	8.29667	12.94	13.2367
Meg3:chr12:109548154	intron_variant,non_coding_transcript_variant	n.1146-1325A>G	-	lincRNA	Meg3	FALSE	-	-	1.19	1.15	0
Meg3:chr12:109559014	non_coding_transcript_exon_variant	n.1836A>G	-	lincRNA	Meg3	TRUE	-	-	2.39667	2.81333	10.3267
Meg3:chr12:109559108	non_coding_transcript_exon_variant	n.1930A>G	-	lincRNA	Meg3	FALSE	-	-	0	0.813333	1.21333
Meg3:chr12:109561733	non_coding_transcript_exon_variant	n.4555A>G	-	lincRNA	Meg3	FALSE	-	-	0.41	0.783333	0
Meg3:chr12:109561734	non_coding_transcript_exon_variant	n.4556A>G	-	lincRNA	Meg3	FALSE	-	-	0.416667	0.803333	0
Meg3:chr12:109561973	non_coding_transcript_exon_variant	n.4795A>G	-	lincRNA	Meg3	FALSE	-	-	0	1.25	0.433333
Meg3:chr12:109562933	non_coding_transcript_exon_variant	n.5755A>G	-	lincRNA	Meg3	FALSE	-	-	0	0.536667	1.39
Meg3:chr12:109563691	non_coding_transcript_exon_variant	n.6513A>G	-	lincRNA	Meg3	TRUE	-	-	2.47667	2.35	5.47
Meg3:chr12:109563713	non_coding_transcript_exon_variant	n.6535A>G	-	lincRNA	Meg3	FALSE	-	-	0	1.28333	1.09333
Rtl1:chr12:109597041	intron_variant	c.-85-1553A>G	-	protein_coding	Rtl1	FALSE	-	-	0	5.55667	8.335
Kif3c:chr12:3404637	3_prime_UTR_variant	c.*1752A>G	-	protein_coding	Kif3c	TRUE	B3A	-	15.2767	0	12.12
Kif3c:chr12:3404647	3_prime_UTR_variant	c.*1762A>G	-	protein_coding	Kif3c	TRUE	B3A	-	35.32	49.6967	61.11
Kif3c:chr12:3404648	3_prime_UTR_variant	c.*1763A>G	-	protein_coding	Kif3c	TRUE	B3A	-	8.33333	8.58667	24.1167
Efr3b:chr12:3962791	3_prime_UTR_variant	c.*3651A>G	-	protein_coding	Efr3b	FALSE	-	-	1.96	0	5.26333
Dnajc27:chr12:4107502	3_prime_UTR_variant	c.*568A>G	-	protein_coding	Dnajc27	TRUE	-	-	0	0	5.55667
Nova1:chr12:46700334	missense_variant	c.1159A>G	p.Ser387Gly	protein_coding	Nova1	TRUE	-	tolerated	19.7633	17.98	6.66667
Eapp:chr12:54671755	3_prime_UTR_variant	c.*1828A>G	-	protein_coding	Eapp	TRUE	B2_Mm2	-	16.665	23.635	10.8333
Eapp:chr12:54672285	3_prime_UTR_variant	c.*1298A>G	-	protein_coding	Eapp	TRUE	B2_Mm2	-	20	23.08	16.665
Lrfn5:chr12:61711422	intron_variant	c.-21+41768A>G	-	protein_coding	Lrfn5	FALSE	Lx	-	0	25	6.25
Mdga2:chr12:66674156	intron_variant	c.988+15102A>G	-	protein_coding	Mdga2	TRUE	Lx3C	-	0	28.89	16.6667
Mdga2:chr12:66674230	intron_variant	c.988+15028A>G	-	protein_coding	Mdga2	TRUE	Lx3C	-	16.67	12.5	28.57
Mdga2:chr12:66674255	intron_variant	c.988+15003A>G	-	protein_coding	Mdga2	TRUE	Lx3C	-	41.665	39.6833	42.78
Mdga2:chr12:66674271	intron_variant	c.988+14987A>G	-	protein_coding	Mdga2	FALSE	Lx3C	-	0	0	12.18
Psma3:chr12:70995129	3_prime_UTR_variant	c.*734A>G	-	protein_coding	Psma3	TRUE	B3	-	34.6167	50	80
Psma3:chr12:70995180	3_prime_UTR_variant	c.*785A>G	-	protein_coding	Psma3	TRUE	B3	-	22.62	NA	34.845
Rab15:chr12:76799630	3_prime_UTR_variant	c.*613A>G	-	protein_coding	Rab15	FALSE	-	-	0	0.98	2.77667
Plekhh1:chr12:79075488	synonymous_variant	c.3354A>G	p.Gly1118%3D	protein_coding	Plekhh1	FALSE	-	-	NA	10	8.33333
Plekhd1:chr12:80722726	3_prime_UTR_variant	c.*241A>G	-	protein_coding	Plekhd1	TRUE	B3	-	NA	NA	33.33
Plekhd1:chr12:80722751	3_prime_UTR_variant	c.*266A>G	-	protein_coding	Plekhd1	TRUE	B3	-	NA	NA	21.43
Plekhd1:chr12:80723704	3_prime_UTR_variant	c.*1219A>G	-	protein_coding	Plekhd1	TRUE	B3	-	NA	NA	30
Dnal1:chr12:84143036	3_prime_UTR_variant	c.*4642A>G	-	protein_coding	Dnal1	TRUE	B1_Mur4	-	9.44333	7.54	7.78
Syndig1l:chr12:84677284	3_prime_UTR_variant	c.*1433A>G	-	protein_coding	Syndig1l	FALSE	-	-	0	1.66667	5.67667
Rhob:chr12:8499595	missense_variant	c.38A>G	p.Asp13Gly	protein_coding	Rhob	FALSE	-	deleterious	1.33333	1.90333	0
Mlh3:chr12:85235112	3_prime_UTR_variant	c.*510A>G	-	protein_coding	Mlh3	TRUE	B1_Mus1	-	10	7.145	0
Nrxn3:chr12:89638244	intron_variant	c.3262+105234A>G	-	protein_coding	Nrxn3	TRUE	-	-	75	NA	NA
Nrxn3:chr12:89638253	intron_variant	c.3262+105243A>G	-	protein_coding	Nrxn3	TRUE	-	-	24.09	NA	NA
Nrxn3:chr12:89638261	intron_variant	c.3262+105251A>G	-	protein_coding	Nrxn3	TRUE	-	-	31.11	NA	NA
Ggps1:chr13:14051043	3_prime_UTR_variant	c.*2651A>G	-	protein_coding	Ggps1	TRUE	B1_Mur2	-	9.29333	6.25	19.8433
Phactr1:chr13:42832600	intron_variant	c.229+122750A>G	-	protein_coding	Phactr1	TRUE	B1_Mus2	-	17.145	15.08	14.585
Phactr1:chr13:42832601	intron_variant	c.229+122751A>G	-	protein_coding	Phactr1	TRUE	B1_Mus2	-	33.33	17.145	27.92
Phactr1:chr13:42855463	intron_variant	c.230-101154A>G	-	protein_coding	Phactr1	FALSE	-	-	0	2.22333	5.88
Phactr1:chr13:42855525	intron_variant	c.230-101092A>G	-	protein_coding	Phactr1	TRUE	-	-	5.41	5.89667	6.665
Phactr1:chr13:42861365	intron_variant	c.230-95252A>G	-	protein_coding	Phactr1	TRUE	-	-	15.7567	30.3	28.18
Phactr1:chr13:42861371	intron_variant	c.230-95246A>G	-	protein_coding	Phactr1	TRUE	-	-	23.61	42.86	36.43
Phactr1:chr13:42861374	intron_variant	c.230-95243A>G	-	protein_coding	Phactr1	TRUE	-	-	5	0	17.145
Phactr1:chr13:42861466	intron_variant	c.230-95151A>G	-	protein_coding	Phactr1	TRUE	-	-	2.22333	3.51	4.165
Phactr1:chr13:42861735	intron_variant	c.230-94882A>G	-	protein_coding	Phactr1	TRUE	-	-	55.5533	74.105	47.725
Cplx2:chr13:54378856	missense_variant	c.76A>G	p.Lys26Glu	protein_coding	Cplx2	FALSE	GA-rich	tolerated	0.773333	1.49667	0.366667
Cplx2:chr13:54380508	3_prime_UTR_variant	c.*799A>G	-	protein_coding	Cplx2	FALSE	-	-	0.53	0.98	1.72333
Cplx2:chr13:54382755	3_prime_UTR_variant	c.*3046A>G	-	protein_coding	Cplx2	FALSE	-	-	1.39667	0.45	0.456667
Rnf44:chr13:54680852	3_prime_UTR_variant	c.*897A>G	-	protein_coding	Rnf44	FALSE	-	-	2.08333	3.33333	2.38
Cxcl14:chr13:56289463	3_prime_UTR_variant	c.*329A>G	-	protein_coding	Cxcl14	TRUE	-	-	8.23667	0	0
Hnrnpa0:chr13:58127470	missense_variant	c.844A>G	p.Ser282Gly	protein_coding	Hnrnpa0	FALSE	(CCG)n	tolerated	0	0	3.03
Ntrk2:chr13:59129046	3_prime_UTR_variant	c.*693A>G	-	protein_coding	Ntrk2	FALSE	GA-rich	-	5.80333	1.28333	0
Mctp1:chr13:76953815	intron_variant	c.1695+28290A>G	-	protein_coding	Mctp1	TRUE	L1VL4	-	0	12.5	26.665
Homer1:chr13:93404961	3_prime_UTR_variant	c.*2732A>G	-	protein_coding	Homer1	FALSE	-	-	8.46667	0	0
Map1b:chr13:99433165	missense_variant	c.3047A>G	p.Glu1016Gly	protein_coding	Map1b	FALSE	-	deleterious	0.776667	0.616667	1.19
Cadps:chr14:12411582	missense_variant	c.3773A>G	p.Glu1258Gly	protein_coding	Cadps	TRUE	-	deleterious	5.12667	14.8133	21.9333
Fgf14:chr14:124608866	intron_variant	c.208+67644A>G	-	protein_coding	Fgf14	TRUE	Lx	-	0	14.1667	11.855
Fgf14:chr14:124609111	intron_variant	c.208+67399A>G	-	protein_coding	Fgf14	TRUE	Lx	-	8.15667	3.70333	9.69667
Kat6b:chr14:21664691	missense_variant	c.2692A>G	p.Thr898Ala	protein_coding	Kat6b	FALSE	-	tolerated_low_confidence	0	3.03	2.22333
Ankrd28:chr14:31701451	3_prime_UTR_variant	c.*569A>G	-	protein_coding	Ankrd28	TRUE	-	-	4.16667	15.555	6.66667
Ankrd28:chr14:31701507	3_prime_UTR_variant	c.*513A>G	-	protein_coding	Ankrd28	TRUE	-	-	11.1133	5	8.335
Parg:chr14:32296625	3_prime_UTR_variant	c.*305A>G	-	protein_coding	Parg	TRUE	-	-	0	10	12.5
Mapk1ip1l:chr14:47319972	3_prime_UTR_variant	c.*549A>G	-	protein_coding	Mapk1ip1l	TRUE	-	-	8.09667	18.3233	3.33333
Mapk1ip1l:chr14:47319973	3_prime_UTR_variant	c.*550A>G	-	protein_coding	Mapk1ip1l	TRUE	-	-	39.68	35.4533	31.43
Mapk1ip1l:chr14:47319978	3_prime_UTR_variant	c.*555A>G	-	protein_coding	Mapk1ip1l	TRUE	-	-	5.12667	7.64	7.03667
Mdp1:chr14:55658271	3_prime_UTR_variant	c.*712A>G	-	protein_coding	Mdp1	FALSE	-	-	6.11	3.03	2.56333
Gm5802:chr14:62540896	non_coding_transcript_exon_variant	n.298A>G	-	processed_pseudogene	Gm5802	FALSE	-	-	100	100	96.2967
Clu:chr14:65976918	missense_variant	c.839A>G	p.Asp280Gly	protein_coding	Clu	FALSE	-	tolerated	1.13	0.583333	0
Dmtn:chr14:70613366	missense_variant	c.659A>G	p.Glu220Gly	protein_coding	Dmtn	FALSE	-	tolerated	1.12333	1.11	0.556667
Dmtn:chr14:70613375	missense_variant	c.650A>G	p.Glu217Gly	protein_coding	Dmtn	FALSE	-	tolerated	0.583333	0	1.17
Flnb:chr14:7937178	intron_variant	c.6888+1129A>G	-	protein_coding	Flnb	TRUE	-	-	66.67	57.3733	72.6533
Flnb:chr14:7937179	intron_variant	c.6888+1130A>G	-	protein_coding	Flnb	TRUE	-	-	30	12.2233	14.3933
Flnb:chr14:7937180	intron_variant	c.6888+1131A>G	-	protein_coding	Flnb	TRUE	-	-	12.2233	6.36333	18.5333
Flnb:chr14:7937185	intron_variant	c.6888+1136A>G	-	protein_coding	Flnb	TRUE	-	-	0	11.6667	5.12667
Pcdh9:chr14:93710576	intron_variant	c.3037-149999A>G	-	protein_coding	Pcdh9	TRUE	B1_Mus2	-	3.70333	6.66667	3.03
Dazap2:chr15:100618051	missense_variant	c.259A>G	p.Ile87Val	protein_coding	Dazap2	FALSE	-	tolerated	4.76333	2.16	2.09
Acvr1b:chr15:101212409	3_prime_UTR_variant	c.*1547A>G	-	protein_coding	Acvr1b	FALSE	-	-	1.66667	1.51667	0
Deptor:chr15:55255566	3_prime_UTR_variant	c.*3431A>G	-	protein_coding	Deptor	TRUE	B1_Mur4	-	14.29	16.67	16.6667
Deptor:chr15:55255572	3_prime_UTR_variant	c.*3437A>G	-	protein_coding	Deptor	TRUE	B1_Mur4	-	51.43	42.86	14.8133
Deptor:chr15:55255623	3_prime_UTR_variant	c.*3488A>G	-	protein_coding	Deptor	TRUE	B1_Mur4	-	36.36	28.57	31.7467
Eef1d:chr15:75903066	missense_variant	c.743A>G	p.Glu248Gly	protein_coding	Eef1d	FALSE	-	deleterious	4.165	5.55667	0
Mgat3:chr15:80214205	3_prime_UTR_variant	c.*1615A>G	-	protein_coding	Mgat3	FALSE	-	-	6.25	0	4.44333
Tef:chr15:81825800	3_prime_UTR_variant	c.*2119A>G	-	protein_coding	Tef	FALSE	-	-	0	0.953333	3.59
Aco2:chr15:81903608	missense_variant	c.658A>G	p.Ile220Val	protein_coding	Aco2	FALSE	-	deleterious_low_confidence	5.73667	4	5.3
Srebf2:chr15:82169864	missense_variant	c.215A>G	p.Asn72Ser	protein_coding	Srebf2	FALSE	-	tolerated	1.71	1.11	0
5031439G07Rik:chr15:84952761	intron_variant	c.981+369A>G	-	protein_coding	5031439G07Rik	TRUE	-	-	NA	0	18.18
Arf3:chr15:98739866	3_prime_UTR_variant	c.*467A>G	-	protein_coding	Arf3	FALSE	-	-	1.34	0	0
Bfar:chr16:13702637	3_prime_UTR_variant	c.*380A>G	-	protein_coding	Bfar	TRUE	B1_Mus2	-	15.7767	8.335	0
Abcc5:chr16:20392645	missense_variant	c.1567A>G	p.Thr523Ala	protein_coding	Abcc5	FALSE	-	tolerated	4.96	0	0
Rnf168:chr16:32300288	3_prime_UTR_variant	c.*962A>G	-	protein_coding	Rnf168	TRUE	B2_Mm1t	-	19.4467	21.3167	13.635
Rnf168:chr16:32300332	3_prime_UTR_variant	c.*1006A>G	-	protein_coding	Rnf168	TRUE	B2_Mm1t	-	32.6467	27.3133	25.4633
Lrrc58:chr16:37883282	3_prime_UTR_variant	c.*1820A>G	-	protein_coding	Lrrc58	FALSE	-	-	86.6667	70.8333	67.0467
Lrrc58:chr16:37884345	3_prime_UTR_variant	c.*2883A>G	-	protein_coding	Lrrc58	TRUE	ID_B1	-	0	0	6.06
Ubald1:chr16:4875295	3_prime_UTR_variant	c.*224A>G	-	protein_coding	Ubald1	TRUE	-	-	5.26333	1.66667	1.51667
Son:chr16:91655615	missense_variant	c.1249A>G	p.Thr417Ala	protein_coding	Son	TRUE	-	deleterious_low_confidence	10.1167	8.3	13.2467
Son:chr16:91655620	synonymous_variant	c.1254A>G	p.Pro418%3D	protein_coding	Son	TRUE	-	-	2.36	1.39	4.15333
Son:chr16:91656070	synonymous_variant	c.1704A>G	p.Ser568%3D	protein_coding	Son	TRUE	-	-	3.81667	5.49	9.34667
Son:chr16:91656086	missense_variant	c.1720A>G	p.Thr574Ala	protein_coding	Son	TRUE	-	deleterious_low_confidence	5.43667	8.25	5.55667
Son:chr16:91656089	missense_variant	c.1723A>G	p.Arg575Gly	protein_coding	Son	TRUE	-	tolerated_low_confidence	37.81	22.55	44.5233
Son:chr16:91656133	synonymous_variant	c.1767A>G	p.Leu589%3D	protein_coding	Son	TRUE	-	-	14.9433	19.1	18.21
Son:chr16:91656241	synonymous_variant	c.1875A>G	p.Leu625%3D	protein_coding	Son	TRUE	-	-	1.28333	0	3.93333
Sod2:chr17:13017007	3_prime_UTR_variant	c.*1836A>G	-	protein_coding	Sod2	TRUE	B2_Mm2	-	4.16667	11.11	5.12667
Sod2:chr17:13017016	3_prime_UTR_variant	c.*1845A>G	-	protein_coding	Sod2	FALSE	B2_Mm2	-	2.08333	0	6.48
Psmb1:chr17:15475865	3_prime_UTR_variant	c.*155A>G	-	protein_coding	Psmb1	TRUE	B3A	-	4.16667	6.785	8.46
Srrm2:chr17:23818636	missense_variant	c.4253A>G	p.Glu1418Gly	protein_coding	Srrm2	FALSE	-	tolerated_low_confidence	1.85333	0.98	0
Tbc1d24:chr17:24176454	3_prime_UTR_variant	c.*4239A>G	-	protein_coding	Tbc1d24	TRUE	B1_Mus2	-	3.03	6.06	17.36
Tbc1d24:chr17:24176489	3_prime_UTR_variant	c.*4204A>G	-	protein_coding	Tbc1d24	TRUE	B1_Mus2	-	14.09	18.75	11.43
Luc7l:chr17:26283571	3_prime_UTR_variant	c.*1805A>G	-	protein_coding	Luc7l	TRUE	PB1D9	-	3.81	9.6	0
Atp6v0e:chr17:26697560	3_prime_UTR_variant	c.*2112A>G	-	protein_coding	Atp6v0e	TRUE	B1_Mur4	-	50	21.97	27.3133
Atp6v0e:chr17:26697565	3_prime_UTR_variant	c.*2117A>G	-	protein_coding	Atp6v0e	TRUE	B1_Mur4	-	44.44	31.06	19.96
Grm4:chr17:27502795	missense_variant	c.371A>G	p.Gln124Arg	protein_coding	Grm4	TRUE	-	tolerated	4.16667	0	17.36
Srpk1:chr17:28592856	intron_variant	c.1600-569A>G	-	protein_coding	Srpk1	TRUE	-	-	30	10	22.22
Akap8:chr17:32305637	missense_variant	c.1684A>G	p.Lys562Glu	protein_coding	Akap8	FALSE	-	tolerated	1.75333	2.22333	4.62667
Rnf5:chr17:34603528	5_prime_UTR_variant	c.-55A>G	-	protein_coding	Rnf5	FALSE	(CA)n	-	1.75333	1.19	2.08333
Mdc1:chr17:35858605	3_prime_UTR_variant	c.*975A>G	-	protein_coding	Mdc1	TRUE	B1_Mus2	-	11.43	6.66667	0
Gnl1:chr17:35988642	synonymous_variant	c.1704A>G	p.Gly568%3D	protein_coding	Gnl1	FALSE	G-rich	-	0.723333	0	1.85
Tmem63b:chr17:45662949	missense_variant	c.1856A>G	p.Gln619Arg	protein_coding	Tmem63b	TRUE	-	deleterious	52.3833	57.7233	59.1967
Rpl7l1:chr17:46774930	3_prime_UTR_variant	c.*818A>G	-	protein_coding	Rpl7l1	TRUE	B1_Mus1	-	43.635	28.57	50
Calm2:chr17:87433642	3_prime_UTR_variant	c.*385A>G	-	protein_coding	Calm2	FALSE	-	-	0.496667	0	1.02667
Gm1976:chr17:94760392	non_coding_transcript_exon_variant	n.1461A>G	-	lincRNA	Gm1976	TRUE	B2_Mm1t	-	0	9.09	0
Mib1:chr18:10813843	3_prime_UTR_variant	c.*1718A>G	-	protein_coding	Mib1	TRUE	B1F	-	10.37	8.30667	15.5967
Slc25a46:chr18:31582147	3_prime_UTR_variant	c.*1044A>G	-	protein_coding	Slc25a46	FALSE	(CA)n	-	0	3.33333	5.85
Iws1:chr18:32102529	3_prime_UTR_variant	c.*5248A>G	-	protein_coding	Iws1	TRUE	B1_Mur1	-	8.335	10	16.235
Bin1:chr18:32428081	intron_variant	c.1135-1115A>G	-	protein_coding	Bin1	TRUE	-	-	3.70333	0	10.3467
Bin1:chr18:32435160	missense_variant	c.1685A>G	p.Lys562Arg	protein_coding	Bin1	FALSE	-	tolerated	0	2.66667	0
Nrep:chr18:33437552	3_prime_UTR_variant	c.*1162A>G	-	protein_coding	Nrep	FALSE	(CAT)n	-	0	0	4.61667
Dnajc18:chr18:35672492	3_prime_UTR_variant	c.*2627A>G	-	protein_coding	Dnajc18	TRUE	B1_Mur3	-	0	7.69333	5.71333
Dnajc18:chr18:35672499	3_prime_UTR_variant	c.*2620A>G	-	protein_coding	Dnajc18	FALSE	B1_Mur3	-	0	3.03	3.51
Dnajc18:chr18:35672801	3_prime_UTR_variant	c.*2318A>G	-	protein_coding	Dnajc18	TRUE	B1_Mur4	-	1.66667	3.70333	4.34667
Dnajc18:chr18:35672802	3_prime_UTR_variant	c.*2317A>G	-	protein_coding	Dnajc18	TRUE	B1_Mur4	-	3.33333	0	1.96
Dnajc18:chr18:35672899	3_prime_UTR_variant	c.*2220A>G	-	protein_coding	Dnajc18	TRUE	B1_Mus2	-	11.8233	11.7467	12.5
Dnajc18:chr18:35672959	3_prime_UTR_variant	c.*2160A>G	-	protein_coding	Dnajc18	TRUE	B1_Mus2	-	6.06	0	2.56333
Dnajc18:chr18:35674235	3_prime_UTR_variant	c.*884A>G	-	protein_coding	Dnajc18	FALSE	(TTTG)n	-	4.76333	5.55667	0
Dnajc18:chr18:35674236	3_prime_UTR_variant	c.*883A>G	-	protein_coding	Dnajc18	FALSE	(TTTG)n	-	6.66667	4.76333	0
Dnajc18:chr18:35674343	3_prime_UTR_variant	c.*776A>G	-	protein_coding	Dnajc18	TRUE	B1_Mur1	-	9.26	0	0
Dnajc18:chr18:35674353	3_prime_UTR_variant	c.*766A>G	-	protein_coding	Dnajc18	TRUE	B1_Mur1	-	5.55667	9.82	6.48
Dnajc18:chr18:35674357	3_prime_UTR_variant	c.*762A>G	-	protein_coding	Dnajc18	FALSE	B1_Mur1	-	9.52333	11.11	0
Dnajc18:chr18:35674360	3_prime_UTR_variant	c.*759A>G	-	protein_coding	Dnajc18	TRUE	B1_Mur1	-	7.69333	12.88	13.7133
Dnajc18:chr18:35674533	3_prime_UTR_variant	c.*586A>G	-	protein_coding	Dnajc18	TRUE	B1F	-	7.5	14.645	4.16667
Dnajc18:chr18:35674550	3_prime_UTR_variant	c.*569A>G	-	protein_coding	Dnajc18	TRUE	B1F	-	6.66667	10	0
Pura:chr18:36291438	3_prime_UTR_variant	c.*3311A>G	-	protein_coding	Pura	FALSE	-	-	4.55333	0	2.22333
Rnf14:chr18:38298322	intron_variant	c.-182+747A>G	-	protein_coding	Rnf14	TRUE	B1_Mur4,MT2B	-	0	9.72333	9.09
Dcp2:chr18:44424703	3_prime_UTR_variant	c.*6974A>G	-	protein_coding	Dcp2	TRUE	-	-	2.38	3.335	4.76333
Camk2a:chr18:60974131	intron_variant	c.1034-3809A>G	-	protein_coding	Camk2a	TRUE	B1_Mur4	-	16.235	15.7567	16.67
Camk2a:chr18:60987627	3_prime_UTR_variant	c.*2847A>G	-	protein_coding	Camk2a	FALSE	A-rich	-	0.49	0.45	1.04
Dcc:chr18:72329718	intron_variant	c.91+20638A>G	-	protein_coding	Dcc	FALSE	Lx2	-	0	10	8.335
Dcc:chr18:72329727	intron_variant	c.91+20629A>G	-	protein_coding	Dcc	FALSE	Lx2	-	9.09	13.57	9.52333
Dcc:chr18:72329728	intron_variant	c.91+20628A>G	-	protein_coding	Dcc	TRUE	Lx2	-	8.58667	7.5	8.09667
Dcc:chr18:72329762	intron_variant	c.91+20594A>G	-	protein_coding	Dcc	TRUE	Lx2	-	20.8733	17.1367	0
Dcc:chr18:72329763	intron_variant	c.91+20593A>G	-	protein_coding	Dcc	TRUE	Lx2	-	28.81	33.5333	34.72
Gm45871:chr18:90592256	synonymous_variant	c.1617A>G	p.Glu539%3D	protein_coding	Gm45871	FALSE	ORR1A4	-	53.5067	48.75	42.855
Dagla:chr19:10245688	3_prime_UTR_variant	c.*1976A>G	-	protein_coding	Dagla	TRUE	-	-	7.41	1.45	6.15
Dagla:chr19:10245696	3_prime_UTR_variant	c.*1968A>G	-	protein_coding	Dagla	TRUE	-	-	48.9433	47.8867	61.7867
Dagla:chr19:10245790	3_prime_UTR_variant	c.*1874A>G	-	protein_coding	Dagla	FALSE	-	-	2.68333	1.39	4.59667
Syt7:chr19:10422848	intron_variant	c.216-3451A>G	-	protein_coding	Syt7	FALSE	-	-	4.76333	0	4.76333
Syt7:chr19:10436355	intron_variant	c.843+670A>G	-	protein_coding	Syt7	TRUE	-	-	17.7767	32.5	40.6467
Slc1a1:chr19:28913219	3_prime_UTR_variant	c.*1319A>G	-	protein_coding	Slc1a1	TRUE	B1_Mur2	-	5.92	0	2.22333
Rad9a:chr19:4195418	3_prime_UTR_variant	c.*569A>G	-	protein_coding	Rad9a	FALSE	-	-	8.83667	13.3333	3.70333
Mrpl43:chr19:45005230	3_prime_UTR_variant	c.*469A>G	-	protein_coding	Mrpl43	TRUE	B1_Mus1	-	17.1133	9.04667	5.80667
Mrpl43:chr19:45005288	3_prime_UTR_variant	c.*411A>G	-	protein_coding	Mrpl43	TRUE	B1_Mus1	-	3.03	9.52667	8.46
Oga:chr19:45783467	5_prime_UTR_variant	c.-337A>G	-	protein_coding	Oga	FALSE	-	-	4.16667	4.56333	1.75333
Sfxn2:chr19:46595175	3_prime_UTR_variant	c.*404A>G	-	protein_coding	Sfxn2	TRUE	B1_Mus1	-	11.11	29.765	40
Sptbn2:chr19:4744174	missense_variant	c.4405A>G	p.Lys1469Glu	protein_coding	Sptbn2	FALSE	-	deleterious	0.546667	0	1.30667
Malat1:chr19:5801289	non_coding_transcript_exon_variant	n.1384A>G	-	lincRNA	Malat1	FALSE	-	-	0	1.04667	0
Rasgrp2:chr19:6412207	intron_variant	c.1413-878A>G	-	protein_coding	Rasgrp2	TRUE	B1_Mur1	-	13.0967	3.70333	16.67
Trim44:chr2:102301232	3_prime_UTR_variant	c.*3245A>G	-	protein_coding	Trim44	FALSE	-	-	0	0	4.29
Slc1a2:chr2:102784382	3_prime_UTR_variant	c.*2848A>G	-	protein_coding	Slc1a2	FALSE	-	-	1.77333	3.11667	0.876667
Slc1a2:chr2:102786994	3_prime_UTR_variant	c.*5460A>G	-	protein_coding	Slc1a2	FALSE	-	-	0.536667	1.04	0
Slc1a2:chr2:102787102	3_prime_UTR_variant	c.*5568A>G	-	protein_coding	Slc1a2	FALSE	-	-	0.63	1.60667	0
Slc1a2:chr2:102790107	3_prime_UTR_variant	c.*8573A>G	-	protein_coding	Slc1a2	FALSE	-	-	1.15	0.53	1.15333
Ivd:chr2:118869859	intron_variant	c.289+77A>G	-	protein_coding	Ivd	FALSE	B1F	-	10.8333	23.8133	21.11
Ivd:chr2:118869870	intron_variant	c.289+88A>G	-	protein_coding	Ivd	FALSE	B1F	-	20	3.70333	12.2233
Ivd:chr2:118869941	intron_variant	c.289+159A>G	-	protein_coding	Ivd	TRUE	B1F	-	83.33	50	73.3333
Ivd:chr2:118869942	intron_variant	c.289+160A>G	-	protein_coding	Ivd	TRUE	B1F	-	25	33.33	46.6667
Map1a:chr2:121300674	missense_variant	c.1970A>G	p.Glu657Gly	protein_coding	Map1a	FALSE	GA-rich	deleterious	1.71333	0	0.443333
Sppl2a:chr2:126891488	3_prime_UTR_variant	c.*2724A>G	-	protein_coding	Sppl2a	TRUE	B1_Mus2	-	25	16.67	11.54
Ddrgk1:chr2:130658699	missense_variant	c.526A>G	p.Arg176Gly	protein_coding	Ddrgk1	FALSE	-	deleterious	2.22333	0.876667	0
4930402H24Rik:chr2:130715386	intron_variant	c.2876+1875A>G	-	protein_coding	4930402H24Rik	TRUE	-	-	33.33	25.395	33.33
Cds2:chr2:132309633	3_prime_UTR_variant	c.*4348A>G	-	protein_coding	Cds2	TRUE	MIRb	-	5.39333	9.49333	6.94667
Cds2:chr2:132309656	3_prime_UTR_variant	c.*4371A>G	-	protein_coding	Cds2	TRUE	MIRb	-	10.23	7.21333	18.0167
Cds2:chr2:132309669	3_prime_UTR_variant	c.*4384A>G	-	protein_coding	Cds2	TRUE	MIRb	-	10.9867	8.36333	12.23
Cds2:chr2:132309880	3_prime_UTR_variant	c.*4595A>G	-	protein_coding	Cds2	TRUE	MIRb	-	76.7433	66.4867	79.5833
Cds2:chr2:132309884	3_prime_UTR_variant	c.*4599A>G	-	protein_coding	Cds2	TRUE	MIRb	-	3.53	3.90333	5.10667
Chgb:chr2:132793593	missense_variant	c.1454A>G	p.Glu485Gly	protein_coding	Chgb	FALSE	-	tolerated	0	0.666667	1.25667
Btbd3:chr2:138279037	missense_variant	c.130A>G	p.Ser44Gly	protein_coding	Btbd3	FALSE	(CGG)n	tolerated_low_confidence	3.92	3.33333	7.58333
Cacnb2:chr2:14682881	intron_variant	c.201+68525A>G	-	protein_coding	Cacnb2	TRUE	Lx7	-	2.38	8.335	0
Cacnb2:chr2:14705106	intron_variant	c.201+90750A>G	-	protein_coding	Cacnb2	TRUE	ORR1A4	-	4.16667	24.285	28.89
Blcap:chr2:157558110	missense_variant	c.44A>G	p.Lys15Arg	protein_coding	Blcap	TRUE	-	tolerated	27.7033	29.9233	14.7233
Blcap:chr2:157558140	missense_variant	c.14A>G	p.Gln5Arg	protein_coding	Blcap	TRUE	-	tolerated	33.6467	39.9433	23.63
Blcap:chr2:157558149	missense_variant	c.5A>G	p.Tyr2Cys	protein_coding	Blcap	TRUE	-	deleterious	37.0433	49.35	37.4633
Blcap:chr2:157558160	5_prime_UTR_variant	c.-7A>G	-	protein_coding	Blcap	TRUE	-	-	6.28	3.70333	1.45
Blcap:chr2:157558212	5_prime_UTR_variant	c.-59A>G	-	protein_coding	Blcap	FALSE	-	-	1.15	0	3.12667
Snhg11:chr2:158378918	intron_variant	c.206+1846A>G	-	protein_coding	Snhg11	TRUE	B1_Mur3	-	28.57	36.2433	46.3467
Snhg11:chr2:158378924	intron_variant	c.207-1847A>G	-	protein_coding	Snhg11	TRUE	B1_Mur3	-	10.39	9.16	27.41
Snhg11:chr2:158383542	3_prime_UTR_variant	c.*2627A>G	-	protein_coding	Snhg11	TRUE	B2_Mm2	-	2.51333	2.69	1.99333
Snhg11:chr2:158383545	3_prime_UTR_variant	c.*2630A>G	-	protein_coding	Snhg11	TRUE	B2_Mm2	-	3.85333	5.57667	4.93
Snhg11:chr2:158383552	3_prime_UTR_variant	c.*2637A>G	-	protein_coding	Snhg11	TRUE	B2_Mm2	-	4.03333	2.57	4.26
Snhg11:chr2:158383566	3_prime_UTR_variant	c.*2651A>G	-	protein_coding	Snhg11	FALSE	B2_Mm2	-	2.36	0.966667	0.52
Snhg11:chr2:158383584	3_prime_UTR_variant	c.*2669A>G	-	protein_coding	Snhg11	TRUE	B2_Mm2	-	2.63333	1.35333	3.45333
Snhg11:chr2:158383594	3_prime_UTR_variant	c.*2679A>G	-	protein_coding	Snhg11	FALSE	B2_Mm2	-	2.72	0.973333	1.52333
Snhg11:chr2:158383596	3_prime_UTR_variant	c.*2681A>G	-	protein_coding	Snhg11	TRUE	B2_Mm2	-	3.62333	5.03333	2.04333
Snhg11:chr2:158383616	3_prime_UTR_variant	c.*2701A>G	-	protein_coding	Snhg11	TRUE	B2_Mm2	-	2.39667	2.86667	2.96667
Snhg11:chr2:158383625	3_prime_UTR_variant	c.*2710A>G	-	protein_coding	Snhg11	TRUE	B2_Mm2	-	8.04667	12.7067	15.74
Snhg11:chr2:158383658	3_prime_UTR_variant	c.*2743A>G	-	protein_coding	Snhg11	TRUE	B2_Mm2	-	0.53	2.49333	0.563333
Snhg11:chr2:158383951	3_prime_UTR_variant	c.*3036A>G	-	protein_coding	Snhg11	TRUE	ID_B1	-	4.45667	2.86333	6.04667
Snhg11:chr2:158383957	3_prime_UTR_variant	c.*3042A>G	-	protein_coding	Snhg11	TRUE	ID_B1	-	3.11333	0.953333	1.16333
Snhg11:chr2:158384053	3_prime_UTR_variant	c.*3138A>G	-	protein_coding	Snhg11	FALSE	B2_Mm2	-	1.62667	0	3.65333
Snhg11:chr2:158384056	3_prime_UTR_variant	c.*3141A>G	-	protein_coding	Snhg11	TRUE	B2_Mm2	-	3.32	1.07667	2.86333
Snhg11:chr2:158384095	3_prime_UTR_variant	c.*3180A>G	-	protein_coding	Snhg11	FALSE	B2_Mm2	-	2.09667	1.36	0
Snhg11:chr2:158384107	3_prime_UTR_variant	c.*3192A>G	-	protein_coding	Snhg11	FALSE	B2_Mm2	-	2.02	0	1.77333
Snhg11:chr2:158384950	3_prime_UTR_variant	c.*4035A>G	-	protein_coding	Snhg11	FALSE	B1_Mus1	-	1.01	1.07667	13.72
Snhg11:chr2:158384953	3_prime_UTR_variant	c.*4038A>G	-	protein_coding	Snhg11	TRUE	B1_Mus1	-	68.7167	61.8633	70.46
Snhg11:chr2:158384964	3_prime_UTR_variant	c.*4049A>G	-	protein_coding	Snhg11	FALSE	B1_Mus1	-	0	1.85333	3.44667
Snhg11:chr2:158384970	3_prime_UTR_variant	c.*4055A>G	-	protein_coding	Snhg11	FALSE	B1_Mus1	-	2.64	0	2.3
Ywhab:chr2:163995232	5_prime_UTR_variant	c.-137A>G	-	protein_coding	Ywhab	FALSE	(CCG)n	-	1.07667	0	4.45667
Cdh22:chr2:165111749	3_prime_UTR_variant	c.*409A>G	-	protein_coding	Cdh22	TRUE	MIR	-	0	8.33333	14.8133
Cdh22:chr2:165111853	3_prime_UTR_variant	c.*305A>G	-	protein_coding	Cdh22	TRUE	MIR	-	23.55	26.7867	29.0467
Atp9a:chr2:168648572	missense_variant	c.2333A>G	p.Lys778Arg	protein_coding	Atp9a	FALSE	-	tolerated	0.813333	1.25667	0
Dnajc5:chr2:181552127	3_prime_UTR_variant	c.*2751A>G	-	protein_coding	Dnajc5	TRUE	B1_Mur4	-	0	4.07333	1.11
Dnajc5:chr2:181553743	3_prime_UTR_variant	c.*4367A>G	-	protein_coding	Dnajc5	TRUE	MT2B,B1_Mur2	-	8.62333	0	16.92
Dnajc5:chr2:181555094	3_prime_UTR_variant	c.*5718A>G	-	protein_coding	Dnajc5	TRUE	B1_Mus1	-	0	2.38	12.6067
Gad2:chr2:22690665	3_prime_UTR_variant	c.*319A>G	-	protein_coding	Gad2	FALSE	-	-	1.15	0	4.16667
Grin1:chr2:25299768	intron_variant	c.1198-1233A>G	-	protein_coding	Grin1	TRUE	B3	-	2.56333	5.12667	7.03667
Grin1:chr2:25299771	intron_variant	c.1198-1236A>G	-	protein_coding	Grin1	TRUE	B3	-	15.0667	28.0967	40
Grin1:chr2:25302384	intron_variant	c.1197+1342A>G	-	protein_coding	Grin1	TRUE	B3	-	19.4867	23.46	14.1633
Rabl6:chr2:25604370	intron_variant	c.131-1815A>G	-	protein_coding	Rabl6	TRUE	B1_Mus1	-	25.5567	19.3933	21.43
Rabl6:chr2:25604377	intron_variant	c.131-1822A>G	-	protein_coding	Rabl6	TRUE	B1_Mus1	-	20.3467	0	21.9433
Rabl6:chr2:25606165	intron_variant	c.130+1948A>G	-	protein_coding	Rabl6	TRUE	B1_Mur4	-	34.0733	6.25	18.335
Rabl6:chr2:25606864	intron_variant	c.130+1249A>G	-	protein_coding	Rabl6	TRUE	B1_Mur2	-	6.66667	6.06	40
Ptpa:chr2:30416192	5_prime_UTR_variant	c.-110A>G	-	protein_coding	Ptpa	FALSE	-	-	6.26667	10.4167	4.44333
Ptpa:chr2:30447177	3_prime_UTR_variant	c.*723A>G	-	protein_coding	Ptpa	FALSE	-	-	0	6.11	1.28333
Tor1a:chr2:30961046	synonymous_variant	c.903A>G	p.Val301%3D	protein_coding	Tor1a	FALSE	-	-	0	6.06	2.56333
Fnbp1:chr2:31030384	intron_variant	c.1844-1501A>G	-	protein_coding	Fnbp1	TRUE	B1F2	-	10.47	3.92	4.31667
Fnbp1:chr2:31031065	intron_variant	c.1843+1965A>G	-	protein_coding	Fnbp1	TRUE	B1_Mur2	-	5.55667	0	2.38
Dnm1:chr2:32309268	3_prime_UTR_variant	c.*297A>G	-	protein_coding	Dnm1	FALSE	-	-	1.01	1.72	4
Dnm1:chr2:32309427	3_prime_UTR_variant	c.*138A>G	-	protein_coding	Dnm1	TRUE	-	-	1.33333	0	13.64
Stxbp1:chr2:32792689	intron_variant	c.*16+1899A>G	-	protein_coding	Stxbp1	TRUE	B1_Mur3	-	9.52667	14.29	16.2033
Zeb2:chr2:44988742	missense_variant	c.3479A>G	p.Glu1160Gly	protein_coding	Zeb2	FALSE	CT-rich	tolerated_low_confidence	0	3.03	1.15
Kif5c:chr2:49619461	5_prime_UTR_variant	c.-201A>G	-	protein_coding	Kif5c	FALSE	-	-	0	1.33333	3.73
Camk1d:chr2:5379353	intron_variant	c.300-17226A>G	-	protein_coding	Camk1d	FALSE	LSU-rRNA_Hsa	-	2.04333	3.99333	4.66333
Celf2:chr2:6541614	3_prime_UTR_variant	c.*5210A>G	-	protein_coding	Celf2	TRUE	-	-	0	3.70333	0
Celf2:chr2:6544756	3_prime_UTR_variant	c.*2068A>G	-	protein_coding	Celf2	TRUE	(T)n	-	34.96	32.9133	33.81
Celf2:chr2:7301798	intron_variant	c.-95+94060A>G	-	protein_coding	Celf2	FALSE	-	-	6.06	5.555	9.09
Celf1:chr2:91015870	3_prime_UTR_variant	c.*2505A>G	-	protein_coding	Celf1	TRUE	-	-	2.9	1.66667	6.04667
Acp2:chr2:91213422	3_prime_UTR_variant	c.*2682A>G	-	protein_coding	Acp2	FALSE	B3A	-	0	4.73667	8.12
Nras:chr3:103066090	3_prime_UTR_variant	c.*1903A>G	-	protein_coding	Nras	TRUE	PB1D10,B4A	-	12.0367	11.11	8.15667
Gpr88:chr3:116251128	3_prime_UTR_variant	c.*378A>G	-	protein_coding	Gpr88	FALSE	-	-	1.46	1.56	0.463333
Ank2:chr3:126929838	missense_variant	c.11389A>G	p.Lys3797Glu	protein_coding	Ank2	FALSE	-	deleterious_low_confidence	2.32	0	0
Cisd2:chr3:135406848	3_prime_UTR_variant	c.*1953A>G	-	protein_coding	Cisd2	TRUE	B3	-	0	0	8.12
Cisd2:chr3:135406870	3_prime_UTR_variant	c.*1931A>G	-	protein_coding	Cisd2	TRUE	B3	-	21.11	12.5	9.72
Ppp3ca:chr3:136683985	intron_variant	c.58+13084A>G	-	protein_coding	Ppp3ca	FALSE	A-rich	-	11.1733	1.96	10
Nlgn1:chr3:25793133	intron_variant	c.706+119509A>G	-	protein_coding	Nlgn1	TRUE	-	-	25.6967	19.445	23.0467
Nlgn1:chr3:25793134	intron_variant	c.706+119508A>G	-	protein_coding	Nlgn1	TRUE	-	-	30.9533	40.13	35.8767
Hspa4l:chr3:40794262	3_prime_UTR_variant	c.*4873A>G	-	protein_coding	Hspa4l	TRUE	B2_Mm2	-	13.395	15.7567	12.88
Dclk1:chr3:55536277	3_prime_UTR_variant	c.*2543A>G	-	protein_coding	Dclk1	FALSE	-	-	1.45	0	8.89667
Selenot:chr3:58590700	3_prime_UTR_variant	c.*35A>G	-	protein_coding	Selenot	TRUE	-	-	4.16667	8.05	12.3
Gria2:chr3:80691494	intron_variant	c.2292-60A>G	-	protein_coding	Gria2	FALSE	T-rich	-	1.66667	4.53	3.70333
Gria2:chr3:80691495	intron_variant	c.2292-61A>G	-	protein_coding	Gria2	FALSE	T-rich	-	1.75333	4.36333	3.70333
Gria2:chr3:80706908	synonymous_variant	c.1824A>G	p.Gln608%3D	protein_coding	Gria2	TRUE	-	-	21.0933	25.2733	22.3433
Gria2:chr3:80706912	missense_variant	c.1820A>G	p.Gln607Arg	protein_coding	Gria2	TRUE	-	tolerated	100	100	99.02
Gucy1a1:chr3:82094324	3_prime_UTR_variant	c.*371A>G	-	protein_coding	Gucy1a1	FALSE	-	-	6.72333	0	3.33333
Smg5:chr3:88352191	intron_variant	c.1858+610A>G	-	protein_coding	Smg5	TRUE	B1_Mus1	-	85.715	84.52	64.92
Snx27:chr3:94503539	missense_variant	c.1303A>G	p.Arg435Gly	protein_coding	Snx27	FALSE	-	deleterious	6.25	0	0
Sv2a:chr3:96194053	3_prime_UTR_variant	c.*137A>G	-	protein_coding	Sv2a	FALSE	-	-	2.33667	0	1.33333
Sv2a:chr3:96194788	3_prime_UTR_variant	c.*872A>G	-	protein_coding	Sv2a	FALSE	-	-	2.29333	3.64	3.36
Zyg11b:chr4:108230620	3_prime_UTR_variant	c.*5384A>G	-	protein_coding	Zyg11b	TRUE	B1_Mur2	-	6.87667	8.425	20.1233
Zyg11b:chr4:108230936	3_prime_UTR_variant	c.*5068A>G	-	protein_coding	Zyg11b	TRUE	B1_Mus2	-	3.96667	1.58667	13.4033
Zyg11b:chr4:108232180	3_prime_UTR_variant	c.*3824A>G	-	protein_coding	Zyg11b	TRUE	ID_B1	-	0	2.94	4.16667
Ebna1bp2:chr4:118626126	3_prime_UTR_variant	c.*256A>G	-	protein_coding	Ebna1bp2	TRUE	B1_Mur4	-	20	22.22	38.75
Sfpq:chr4:127026798	missense_variant	c.1703A>G	p.Glu568Gly	protein_coding	Sfpq	FALSE	-	deleterious	0	3.16	0
Hpca:chr4:129114284	intron_variant	c.379-1504A>G	-	protein_coding	Hpca	TRUE	B1_Mus2	-	3.33333	13.81	29.925
Hpca:chr4:129117637	intron_variant	c.378+727A>G	-	protein_coding	Hpca	TRUE	B1_Mur1	-	12.5	37.5	33.33
Rbbp4:chr4:129309984	3_prime_UTR_variant	c.*108A>G	-	protein_coding	Rbbp4	TRUE	-	-	7.81333	3.60667	7.00333
Rbbp4:chr4:129310001	3_prime_UTR_variant	c.*91A>G	-	protein_coding	Rbbp4	TRUE	-	-	1.33333	2.77667	3.22667
Kpna6:chr4:129661346	missense_variant	c.98A>G	p.Glu33Gly	protein_coding	Kpna6	FALSE	-	tolerated	8.62333	0	0
Tmem50a:chr4:134898133	3_prime_UTR_variant	c.*298A>G	-	protein_coding	Tmem50a	FALSE	B1_Mm	-	1.19	5.32	1.33333
Ece1:chr4:137964049	3_prime_UTR_variant	c.*1143A>G	-	protein_coding	Ece1	FALSE	-	-	0	3.33333	4.76333
Sh2d5:chr4:138260030	3_prime_UTR_variant	c.*773A>G	-	protein_coding	Sh2d5	TRUE	B1_Mur4	-	7.9	10.9967	10.64
Sh2d5:chr4:138260043	3_prime_UTR_variant	c.*786A>G	-	protein_coding	Sh2d5	TRUE	B1_Mur4	-	17.92	18.8567	19.8767
Sh2d5:chr4:138260050	3_prime_UTR_variant	c.*793A>G	-	protein_coding	Sh2d5	TRUE	B1_Mur4	-	0	0	1.39
Sh2d5:chr4:138260077	3_prime_UTR_variant	c.*820A>G	-	protein_coding	Sh2d5	TRUE	B1_Mur4	-	4.29333	2.64333	6.25
Sh2d5:chr4:138260088	3_prime_UTR_variant	c.*831A>G	-	protein_coding	Sh2d5	TRUE	B1_Mur4	-	0.616667	2.73667	2.28667
Sh2d5:chr4:138260099	3_prime_UTR_variant	c.*842A>G	-	protein_coding	Sh2d5	TRUE	B1_Mur4	-	1.25667	1.62667	2.57667
Sh2d5:chr4:138260127	3_prime_UTR_variant	c.*870A>G	-	protein_coding	Sh2d5	TRUE	B1_Mur4	-	5.84333	4.81	5.80333
Crocc:chr4:141022656	intron_variant	c.4385-219A>G	-	protein_coding	Crocc	FALSE	B1_Mur4	-	18.46	12.5	14.2867
Crocc:chr4:141023017	intron_variant	c.4385-580A>G	-	protein_coding	Crocc	TRUE	B3	-	41.0333	19.4433	32.22
Crocc:chr4:141023019	intron_variant	c.4385-582A>G	-	protein_coding	Crocc	TRUE	B3	-	29.3533	41.6667	52.22
Crocc:chr4:141023038	intron_variant	c.4385-601A>G	-	protein_coding	Crocc	TRUE	B3	-	11.1133	8.93	0
Dnajc16:chr4:141761422	3_prime_UTR_variant	c.*2097A>G	-	protein_coding	Dnajc16	TRUE	B4A,PB1D10	-	0	5.12667	2.56333
Gm13052:chr4:142312588	intron_variant,non_coding_transcript_variant	n.720-4774A>G	-	lincRNA	Gm13052	TRUE	B3A	-	20	14.285	16.67
Dffa:chr4:149118197	intron_variant	c.783+274A>G	-	protein_coding	Dffa	TRUE	B1_Mur4	-	8.335	4.545	24.4467
Slc35e2:chr4:155621026	3_prime_UTR_variant	c.*2277A>G	-	protein_coding	Slc35e2	TRUE	-	-	11.11	NA	20
Slc35e2:chr4:155621903	3_prime_UTR_variant	c.*3154A>G	-	protein_coding	Slc35e2	TRUE	B1_Mur3	-	33.3333	10.555	30.8333
Slc35e2:chr4:155621904	3_prime_UTR_variant	c.*3155A>G	-	protein_coding	Slc35e2	TRUE	B1_Mur3	-	17.0333	5.555	21.39
Slc35e2:chr4:155621916	3_prime_UTR_variant	c.*3167A>G	-	protein_coding	Slc35e2	TRUE	B1_Mur3	-	10.53	13.635	29.8933
Sdf4:chr4:156010666	3_prime_UTR_variant	c.*716A>G	-	protein_coding	Sdf4	TRUE	B1_Mur4	-	26.2133	17.0633	38.2467
Usp45:chr4:21836550	3_prime_UTR_variant	c.*2185A>G	-	protein_coding	Usp45	TRUE	B1_Mus1	-	4.76333	0	7.87
Rragd:chr4:33019420	3_prime_UTR_variant	c.*622A>G	-	protein_coding	Rragd	TRUE	B1_Mur4	-	20.4033	19.9733	16.2533
Rragd:chr4:33020417	3_prime_UTR_variant	c.*1619A>G	-	protein_coding	Rragd	TRUE	B1_Mus2	-	39.68	43.43	45.03
Fam219a:chr4:41518514	3_prime_UTR_variant	c.*1726A>G	-	protein_coding	Fam219a	TRUE	-	-	7.00333	4.16667	15.0067
Fam219a:chr4:41518712	3_prime_UTR_variant	c.*1528A>G	-	protein_coding	Fam219a	TRUE	-	-	0.776667	4.64667	11.53
Hnrnpdl:chr5:100036926	synonymous_variant	c.957A>G	p.Gln319%3D	protein_coding	Hnrnpdl	FALSE	-	-	0	0.98	2.19
Cplx1:chr5:108518561	3_prime_UTR_variant	c.*1568A>G	-	protein_coding	Cplx1	FALSE	-	-	13.3333	6.73333	6.36333
Cplx1:chr5:108525425	synonymous_variant	c.174A>G	p.Glu58%3D	protein_coding	Cplx1	FALSE	-	-	0.53	0.98	0
Tmem175:chr5:108631578	intron_variant	c.-111+1678A>G	-	protein_coding	Tmem175	TRUE	B3	-	40	20	11.11
Miat:chr5:112216749	non_coding_transcript_exon_variant	n.5642A>G	-	lincRNA	Miat	FALSE	-	-	2.08333	1.75333	6.54667
Miat:chr5:112217242	non_coding_transcript_exon_variant	n.5149A>G	-	lincRNA	Miat	FALSE	-	-	6.66667	0	3.89667
2900026A02Rik:chr5:113087496	3_prime_UTR_variant	c.*3533A>G	-	protein_coding	2900026A02Rik	TRUE	-	-	12.5	9.52333	8.33333
2900026A02Rik:chr5:113087971	3_prime_UTR_variant	c.*3058A>G	-	protein_coding	2900026A02Rik	TRUE	MTA_Mm	-	0	2.77667	14.285
2900026A02Rik:chr5:113087988	3_prime_UTR_variant	c.*3041A>G	-	protein_coding	2900026A02Rik	TRUE	MTA_Mm	-	25	39.39	11.11
Bri3bp:chr5:125456623	3_prime_UTR_variant	c.*1870A>G	-	protein_coding	Bri3bp	TRUE	B1_Mur2	-	16.67	28.57	12.12
Bri3bp:chr5:125457477	3_prime_UTR_variant	c.*2724A>G	-	protein_coding	Bri3bp	TRUE	B1_Mur2	-	22.5	43.955	24.5367
Bri3bp:chr5:125457542	3_prime_UTR_variant	c.*2789A>G	-	protein_coding	Bri3bp	TRUE	B1_Mur2	-	0	11.855	6.87667
Ywhag:chr5:135909342	3_prime_UTR_variant	c.*1653A>G	-	protein_coding	Ywhag	TRUE	-	-	0	0	1.07667
Ift22:chr5:136913099	3_prime_UTR_variant	c.*126A>G	-	protein_coding	Ift22	TRUE	PB1D10	-	10.8467	49.8667	25.1767
Prkar1b:chr5:139018026	3_prime_UTR_variant	c.*633A>G	-	protein_coding	Prkar1b	FALSE	-	-	0.926667	0	0.63
Prkar1b:chr5:139018041	3_prime_UTR_variant	c.*618A>G	-	protein_coding	Prkar1b	FALSE	-	-	2.46333	1.51667	1.38
Ttyh3:chr5:140622619	3_prime_UTR_variant	c.*838A>G	-	protein_coding	Ttyh3	TRUE	-	-	0	0	5.18
Wipi2:chr5:142668111	3_prime_UTR_variant	c.*1139A>G	-	protein_coding	Wipi2	FALSE	B1F	-	0	4.16667	3.70333
Wipi2:chr5:142669235	3_prime_UTR_variant	c.*2263A>G	-	protein_coding	Wipi2	TRUE	B1F1	-	30.2567	30.3433	27.0667
Wipi2:chr5:142669236	3_prime_UTR_variant	c.*2264A>G	-	protein_coding	Wipi2	TRUE	B1F1	-	8.94667	20.9867	17.04
Wipi2:chr5:142669249	3_prime_UTR_variant	c.*2277A>G	-	protein_coding	Wipi2	TRUE	B1F1	-	7.91333	4.63	10.0267
Wipi2:chr5:142669275	3_prime_UTR_variant	c.*2303A>G	-	protein_coding	Wipi2	TRUE	B1F1	-	13.1167	5.68	13.1833
Wipi2:chr5:142669292	3_prime_UTR_variant	c.*2320A>G	-	protein_coding	Wipi2	TRUE	B1F1	-	21.14	11.6733	16.5033
Actb:chr5:142903119	3_prime_UTR_variant	c.*679A>G	-	protein_coding	Actb	FALSE	-	-	7.87	18.5167	4.16667
Actb:chr5:142903121	3_prime_UTR_variant	c.*677A>G	-	protein_coding	Actb	FALSE	-	-	0	7.19667	2.77667
Wasf3:chr5:146472806	3_prime_UTR_variant	c.*2429A>G	-	protein_coding	Wasf3	FALSE	(TGGA)n	-	0	3.67	10.8467
Fastk:chr5:24444637	intron_variant	c.83-332A>G	-	protein_coding	Fastk	TRUE	MIRc	-	4.16667	0	14.2033
Fastk:chr5:24444806	intron_variant	c.82+260A>G	-	protein_coding	Fastk	TRUE	MIRb	-	64.1033	60.07	62.9467
Fastk:chr5:24444807	intron_variant	c.82+259A>G	-	protein_coding	Fastk	FALSE	MIRb	-	2.56333	0	10.8067
Fastk:chr5:24444824	intron_variant	c.82+242A>G	-	protein_coding	Fastk	TRUE	MIRb	-	14.65	29.4867	15.2767
Gm29609:chr5:31173480	intron_variant	c.563+288A>G	-	protein_coding	Gm29609	TRUE	PB1D10	-	43.72	35.7133	19.0467
Nat8l:chr5:34002737	3_prime_UTR_variant	c.*1590A>G	-	protein_coding	Nat8l	FALSE	-	-	1.90333	0	0.853333
Ablim2:chr5:35843018	intron_variant	c.1229-150A>G	-	protein_coding	Ablim2	FALSE	-	-	6.66667	0	6.06
Ablim2:chr5:35843019	intron_variant	c.1229-149A>G	-	protein_coding	Ablim2	TRUE	-	-	5.55667	0	18.18
Gatad1:chr5:3640701	3_prime_UTR_variant	c.*689A>G	-	protein_coding	Gatad1	FALSE	B1_Mur2	-	3.17333	3.71333	3.70333
Kcnip4:chr5:48948939	intron_variant	c.62-439179A>G	-	protein_coding	Kcnip4	TRUE	L1_Mus3	-	7.145	20	21.21
Smim14:chr5:65448045	3_prime_UTR_variant	c.*2360A>G	-	protein_coding	Smim14	TRUE	PB1D9	-	27.8933	34.8133	8.33333
Smim14:chr5:65448046	3_prime_UTR_variant	c.*2359A>G	-	protein_coding	Smim14	TRUE	PB1D9	-	35.9433	41.09	35.2167
Ociad1:chr5:73310773	intron_variant	c.706+347A>G	-	protein_coding	Ociad1	TRUE	B1_Mur4,B4	-	15.0833	15.48	15
Ociad1:chr5:73310797	intron_variant	c.706+371A>G	-	protein_coding	Ociad1	TRUE	B1_Mur4,B4,MT2B	-	7.03667	0	16.665
Ociad1:chr5:73312406	intron_variant	c.707-1037A>G	-	protein_coding	Ociad1	TRUE	B1_Mur4	-	2.38	8.46	5.73333
Ociad1:chr5:73312424	intron_variant	c.707-1019A>G	-	protein_coding	Ociad1	TRUE	B1_Mur4	-	2.38	6.48	5.41667
Ociad1:chr5:73312433	intron_variant	c.707-1010A>G	-	protein_coding	Ociad1	FALSE	B1_Mur4	-	5.46333	0	5.59333
Ociad1:chr5:73312444	intron_variant	c.707-999A>G	-	protein_coding	Ociad1	TRUE	B1_Mur4	-	8.3	5.41	19.8933
Ociad1:chr5:73312462	intron_variant	c.707-981A>G	-	protein_coding	Ociad1	FALSE	B1_Mur4	-	0	2.085	5.88333
Brk1:chr6:113616727	3_prime_UTR_variant	c.*636A>G	-	protein_coding	Brk1	FALSE	-	-	4.88333	2.38	5.75333
Atp2b2:chr6:113748307	3_prime_UTR_variant	c.*230A>G	-	protein_coding	Atp2b2	FALSE	-	-	1.23333	5.3	1.19
Hdhd5:chr6:120516619	intron_variant	c.568+431A>G	-	protein_coding	Hdhd5	TRUE	PB1D10	-	17.7767	21.11	8.335
Ptms:chr6:124914690	synonymous_variant	c.141A>G	p.Glu47%3D	protein_coding	Ptms	FALSE	CT-rich	-	0.44	0.363333	0.363333
Ptms:chr6:124914691	missense_variant	c.140A>G	p.Glu47Gly	protein_coding	Ptms	FALSE	CT-rich	tolerated_low_confidence	0.366667	0	0.71
Ptms:chr6:124914958	missense_variant	c.77A>G	p.Glu26Gly	protein_coding	Ptms	FALSE	-	deleterious_low_confidence	0.406667	0	0.756667
Kcna1:chr6:126642158	missense_variant	c.1198A>G	p.Ile400Val	protein_coding	Kcna1	TRUE	-	deleterious	16.665	9.29333	32.3967
Kcnd2:chr6:21261872	intron_variant	c.1115+44459A>G	-	protein_coding	Kcnd2	TRUE	Lx2	-	54.17	40	80
Kcnd2:chr6:21444869	intron_variant	c.1115+227456A>G	-	protein_coding	Kcnd2	TRUE	Lx	-	14.1567	13.89	0
Kcnd2:chr6:21444900	intron_variant	c.1115+227487A>G	-	protein_coding	Kcnd2	TRUE	Lx	-	3.70333	5.55667	7.40667
Kcnd2:chr6:21444911	intron_variant	c.1115+227498A>G	-	protein_coding	Kcnd2	TRUE	Lx	-	11.5733	11.4833	18.59
Kcnd2:chr6:21444964	intron_variant	c.1115+227551A>G	-	protein_coding	Kcnd2	TRUE	Lx	-	0	0	5.12667
Kcnd2:chr6:21447999	intron_variant	c.1115+230586A>G	-	protein_coding	Kcnd2	FALSE	L1_Mus4	-	9.09	2.38	2.56333
Kcnd2:chr6:21448007	intron_variant	c.1115+230594A>G	-	protein_coding	Kcnd2	TRUE	L1_Mus4	-	6.11	6.98667	3.70333
Kcnd2:chr6:21474066	intron_variant	c.1116-240069A>G	-	protein_coding	Kcnd2	TRUE	L1_Mus3	-	6.06	1.85333	5.55667
Kcnd2:chr6:21474105	intron_variant	c.1116-240030A>G	-	protein_coding	Kcnd2	TRUE	L1_Mus3	-	15.74	0	4.76333
Kcnd2:chr6:21474109	intron_variant	c.1116-240026A>G	-	protein_coding	Kcnd2	TRUE	L1_Mus3	-	3.70333	4.545	5.12667
Kcnd2:chr6:21474882	intron_variant	c.1116-239253A>G	-	protein_coding	Kcnd2	TRUE	L1_Mus3	-	12.2233	16.665	NA
Kcnd2:chr6:21474899	intron_variant	c.1116-239236A>G	-	protein_coding	Kcnd2	TRUE	L1_Mus3	-	24.7233	5.555	0
Kcnd2:chr6:21474916	intron_variant	c.1116-239219A>G	-	protein_coding	Kcnd2	TRUE	L1_Mus3	-	17.0367	22.5	0
Kcnd2:chr6:21477252	intron_variant	c.1116-236883A>G	-	protein_coding	Kcnd2	TRUE	L1_Mur1	-	11.0633	8.6	8.89
Kcnd2:chr6:21477293	intron_variant	c.1116-236842A>G	-	protein_coding	Kcnd2	TRUE	L1_Mur1	-	17.145	18.255	20
Kcnd2:chr6:21480605	intron_variant	c.1116-233530A>G	-	protein_coding	Kcnd2	TRUE	Lx	-	37.5	50	57.7767
Mkln1:chr6:31515665	3_prime_UTR_variant	c.*7919A>G	-	protein_coding	Mkln1	TRUE	B1_Mur2	-	16.67	40	25
Mkln1:chr6:31515667	3_prime_UTR_variant	c.*7921A>G	-	protein_coding	Mkln1	TRUE	B1_Mur2	-	16.67	60	16.67
Mkln1:chr6:31515747	3_prime_UTR_variant	c.*8001A>G	-	protein_coding	Mkln1	TRUE	B1_Mur2	-	NA	44.44	42.86
Mkln1:chr6:31515767	3_prime_UTR_variant	c.*8021A>G	-	protein_coding	Mkln1	TRUE	B1_Mur2	-	0	3.33333	14.3867
Ubn2:chr6:38446924	intron_variant	c.520-5946A>G	-	protein_coding	Ubn2	TRUE	B1_Mur3	-	10	50	35.5567
Tra2a:chr6:49254666	intron_variant	c.37-2151A>G	-	protein_coding	Tra2a	TRUE	B3	-	16.67	5.555	18.75
Tra2a:chr6:49254679	intron_variant	c.37-2164A>G	-	protein_coding	Tra2a	TRUE	B3	-	0	9.09	7.69
Tra2a:chr6:49254769	intron_variant	c.37-2254A>G	-	protein_coding	Tra2a	TRUE	B1_Mus1	-	16.67	9.09	21.7467
Tra2a:chr6:49259145	intron_variant	c.36+4693A>G	-	protein_coding	Tra2a	TRUE	-	-	0	11.11	16.67
Hnrnpa2b1:chr6:51464510	synonymous_variant	c.759A>G	p.Gly253%3D	protein_coding	Hnrnpa2b1	FALSE	-	-	0	0.556667	1.04
Grid2:chr6:63586928	intron_variant	c.244+83481A>G	-	protein_coding	Grid2	TRUE	L1_Mus4	-	NA	7.145	15
Rmnd5a:chr6:71389247	3_prime_UTR_variant	c.*3878A>G	-	protein_coding	Rmnd5a	FALSE	-	-	0	0	3.05333
Tgoln1:chr6:72608983	3_prime_UTR_variant	c.*3122A>G	-	protein_coding	Tgoln1	FALSE	B1_Mur2	-	2.78333	3.70333	9.45667
Tgoln1:chr6:72608984	3_prime_UTR_variant	c.*3121A>G	-	protein_coding	Tgoln1	FALSE	B1_Mur2	-	1.33333	0	2.66667
Dusp11:chr6:85955371	intron_variant	c.307-1877A>G	-	protein_coding	Dusp11	TRUE	PB1D10	-	25	37.5	28.36
Slc6a6:chr6:91755200	3_prime_UTR_variant	c.*143A>G	-	protein_coding	Slc6a6	TRUE	(TG)n	-	1.58667	3.70333	0
Slc6a6:chr6:91755213	3_prime_UTR_variant	c.*156A>G	-	protein_coding	Slc6a6	TRUE	(TG)n	-	1.39	0	4.69667
Gm5881:chr6:96033061	non_coding_transcript_exon_variant	n.309A>G	-	processed_pseudogene	Gm5881	FALSE	-	-	97.2233	100	97.2233
Gm5881:chr6:96033202	non_coding_transcript_exon_variant	n.168A>G	-	processed_pseudogene	Gm5881	FALSE	-	-	85.7133	94.4433	91.665
Gm45837:chr7:101421745	intron_variant	c.87+10676A>G	-	protein_coding	Gm45837	FALSE	-	-	0	7.93667	0
Nrip3:chr7:109758658	3_prime_UTR_variant	c.*2516A>G	-	protein_coding	Nrip3	FALSE	B1_Mur1	-	14.29	0	3.57
Nrip3:chr7:109758663	3_prime_UTR_variant	c.*2511A>G	-	protein_coding	Nrip3	TRUE	B1_Mur1	-	21.43	NA	12.3433
Nrip3:chr7:109758680	3_prime_UTR_variant	c.*2494A>G	-	protein_coding	Nrip3	FALSE	B1_Mur1	-	0	NA	14.5067
Nrip3:chr7:109759537	3_prime_UTR_variant	c.*1637A>G	-	protein_coding	Nrip3	TRUE	B1_Mur1	-	0	0	2.08333
Gde1:chr7:118696412	intron_variant	c.438-1271A>G	-	protein_coding	Gde1	TRUE	B1_Mus1	-	NA	NA	11.11
Prkcb:chr7:122634400	3_prime_UTR_variant	c.*503A>G	-	protein_coding	Prkcb	FALSE	-	-	0	15	21.59
Zfp771:chr7:127254612	missense_variant	c.949A>G	p.Ser317Gly	protein_coding	Zfp771	TRUE	-	deleterious_low_confidence	13.9267	11.03	16.3567
Tmem80:chr7:141336690	3_prime_UTR_variant	c.*640A>G	-	protein_coding	Tmem80	TRUE	B1_Mur1	-	13.3333	0	4.76333
Tmem80:chr7:141336691	3_prime_UTR_variant	c.*641A>G	-	protein_coding	Tmem80	TRUE	B1_Mur1	-	32.66	10	12.5
Ap2a2:chr7:141632474	3_prime_UTR_variant	c.*1105A>G	-	protein_coding	Ap2a2	TRUE	-	-	6.16333	1.39	2.66667
Gm49394:chr7:142652607	3_prime_UTR_variant	c.*1803A>G	-	protein_coding	Gm49394	TRUE	-	-	4.16667	3.70333	7.78
Gm49394:chr7:142653273	3_prime_UTR_variant	c.*1137A>G	-	protein_coding	Gm49394	TRUE	-	-	20.835	22.22	15.48
Gm49394:chr7:142653728	3_prime_UTR_variant	c.*682A>G	-	protein_coding	Gm49394	TRUE	-	-	2.56333	0	2.15
Calm3:chr7:16916290	3_prime_UTR_variant	c.*658A>G	-	protein_coding	Calm3	FALSE	-	-	0.616667	0	1.28333
Pnmal1:chr7:16963935	3_prime_UTR_variant	c.*1899A>G	-	protein_coding	Pnmal1	FALSE	B4	-	0	1.39	3.17333
Gm42372:chr7:16985880	3_prime_UTR_variant	c.*1672A>G	-	protein_coding	Gm42372	FALSE	ID_B1	-	3.33333	1.51667	0
Gm42372:chr7:16986714	3_prime_UTR_variant	c.*2506A>G	-	protein_coding	Gm42372	TRUE	B1F,MT2B2	-	5.12667	0	7.93667
Atp1a3:chr7:25003987	intron_variant	c.6+1768A>G	-	protein_coding	Atp1a3	TRUE	-	-	8.46667	6.25	19.165
Atp1a3:chr7:25004166	intron_variant	c.6+1589A>G	-	protein_coding	Atp1a3	TRUE	-	-	0	6.73	0
Grik5:chr7:25010643	missense_variant	c.2666A>G	p.Lys889Arg	protein_coding	Grik5	TRUE	-	tolerated_low_confidence	11.1967	11.6067	5.66333
Grik5:chr7:25010650	missense_variant	c.2659A>G	p.Asn887Asp	protein_coding	Grik5	TRUE	-	deleterious_low_confidence	2.77667	8.12	7.40667
Grik5:chr7:25010757	missense_variant	c.2552A>G	p.His851Arg	protein_coding	Grik5	TRUE	-	tolerated	0	2.03	3.62
Grik5:chr7:25010769	missense_variant	c.2540A>G	p.Gln847Arg	protein_coding	Grik5	TRUE	-	tolerated	0	2.12667	0.793333
Gsk3a:chr7:25237453	missense_variant	c.208A>G	p.Ser70Gly	protein_coding	Gsk3a	FALSE	(CCG)n	tolerated_low_confidence	0	1.85667	1.51667
Megf8:chr7:25364976	3_prime_UTR_variant	c.*386A>G	-	protein_coding	Megf8	FALSE	L2a	-	0	2.72	0
Sptbn4:chr7:27394171	missense_variant	c.4070A>G	p.Glu1357Gly	protein_coding	Sptbn4	FALSE	-	tolerated	3.03667	2.95333	6.28
Scn1b:chr7:31116973	3_prime_UTR_variant	c.*169A>G	-	protein_coding	Scn1b	TRUE	-	-	6.50667	5.59667	9.15333
Cacng7:chr7:3367537	3_prime_UTR_variant	c.*589A>G	-	protein_coding	Cacng7	FALSE	CT-rich	-	1.19	1.33333	0
Cacng8:chr7:3415084	missense_variant	c.751A>G	p.Ser251Gly	protein_coding	Cacng8	TRUE	-	deleterious	12.7267	8.33333	6.94333
Cacng8:chr7:3415139	missense_variant	c.806A>G	p.Tyr269Cys	protein_coding	Cacng8	TRUE	-	tolerated	4.04667	10	6.25
Gpi1:chr7:34212184	intron_variant	c.804+3772A>G	-	protein_coding	Gpi1	TRUE	B1_Mus2	-	9.29333	0	0
Lsm14a:chr7:34345524	3_prime_UTR_variant	c.*468A>G	-	protein_coding	Lsm14a	FALSE	RLTR20C1_MM	-	2.47	3.50667	7.98
Shank1:chr7:44352348	missense_variant	c.3490A>G	p.Thr1164Ala	protein_coding	Shank1	FALSE	-	tolerated	0	1.66667	1.42
Cpt1c:chr7:44968588	intron_variant	c.694-1456A>G	-	protein_coding	Cpt1c	TRUE	B3	-	7.40667	0	0
Ppfia3:chr7:45356407	missense_variant	c.1064A>G	p.Asp355Gly	protein_coding	Ppfia3	FALSE	-	deleterious	0	1.66667	1.85333
Snrnp70:chr7:45380920	intron_variant	c.476-102A>G	-	protein_coding	Snrnp70	FALSE	-	-	0.596667	2.18	1.96667
Snrnp70:chr7:45381539	intron_variant	c.476-721A>G	-	protein_coding	Snrnp70	FALSE	-	-	1.66667	0	0.74
Snrnp70:chr7:45383549	intron_variant	c.475+255A>G	-	protein_coding	Snrnp70	TRUE	-	-	16.665	21.19	51.3233
Car11:chr7:45700223	5_prime_UTR_variant	c.-50A>G	-	protein_coding	Car11	FALSE	-	-	2.01333	0.64	0
Nipa1:chr7:55977620	3_prime_UTR_variant	c.*1772A>G	-	protein_coding	Nipa1	TRUE	B1_Mus2	-	0	12.18	9.39333
A230103L15Rik:chr7:59329551	non_coding_transcript_exon_variant	n.1639A>G	-	TEC	A230103L15Rik	TRUE	L1_Mus3	-	16.25	12.5	40
A230103L15Rik:chr7:59329667	non_coding_transcript_exon_variant	n.1523A>G	-	TEC	A230103L15Rik	TRUE	L1_Mus3	-	2.56333	6.06	2.56333
A230103L15Rik:chr7:59329672	non_coding_transcript_exon_variant	n.1518A>G	-	TEC	A230103L15Rik	TRUE	L1_Mus3	-	15.02	35.0433	12.5633
A230103L15Rik:chr7:59330241	non_coding_transcript_exon_variant	n.949A>G	-	TEC	A230103L15Rik	TRUE	L1_Mus3	-	0	28.57	16.67
A230103L15Rik:chr7:59330307	non_coding_transcript_exon_variant	n.883A>G	-	TEC	A230103L15Rik	TRUE	L1_Mus3	-	15.5967	20	15.2767
A230103L15Rik:chr7:59330331	non_coding_transcript_exon_variant	n.859A>G	-	TEC	A230103L15Rik	TRUE	L1_Mus3	-	17.86	8.33	11.805
A230103L15Rik:chr7:59330335	non_coding_transcript_exon_variant	n.855A>G	-	TEC	A230103L15Rik	FALSE	L1_Mus3	-	10	8.33	7.145
A230103L15Rik:chr7:59330384	non_coding_transcript_exon_variant	n.806A>G	-	TEC	A230103L15Rik	TRUE	L1_Mus3	-	15.8733	28.205	11.6667
Klf13:chr7:63890898	3_prime_UTR_variant	c.*610A>G	-	protein_coding	Klf13	FALSE	(CAGG)n	-	1.51667	5.37	3.17333
Ntrk3:chr7:78302006	intron_variant	c.1586-41592A>G	-	protein_coding	Ntrk3	FALSE	-	-	4.41667	0	6.19667
Abhd2:chr7:79360768	3_prime_UTR_variant	c.*612A>G	-	protein_coding	Abhd2	TRUE	MER5A	-	8.83	11.11	3.03
Abhd2:chr7:79360841	3_prime_UTR_variant	c.*685A>G	-	protein_coding	Abhd2	FALSE	MER5A	-	0	2.56333	5.12667
Abhd2:chr7:79360851	3_prime_UTR_variant	c.*695A>G	-	protein_coding	Abhd2	TRUE	MER5A	-	4.76333	1.96	14.14
Homer2:chr7:81603299	3_prime_UTR_variant	c.*6954A>G	-	protein_coding	Homer2	FALSE	B1_Mur1,RLTR25B	-	0	0	19.375
Grm5:chr7:87804702	intron_variant	c.908+638A>G	-	protein_coding	Grm5	TRUE	L1_Mur2	-	90.91	100	60
Grm5:chr7:87804703	intron_variant	c.908+639A>G	-	protein_coding	Grm5	TRUE	L1_Mur2	-	81.82	80	60
Grm5:chr7:87804803	intron_variant	c.908+739A>G	-	protein_coding	Grm5	TRUE	L1_Mur2	-	50	33.33	NA
Grm5:chr7:87821240	intron_variant	c.908+17176A>G	-	protein_coding	Grm5	FALSE	Lx3_Mus	-	4.44333	4.76333	4.76333
Grm5:chr7:87823511	intron_variant	c.908+19447A>G	-	protein_coding	Grm5	FALSE	Lx3_Mus	-	15.0667	0	12.5
Grm5:chr7:87823520	intron_variant	c.908+19456A>G	-	protein_coding	Grm5	TRUE	Lx3_Mus	-	9.39333	0	3.335
Grm5:chr7:87823579	intron_variant	c.908+19515A>G	-	protein_coding	Grm5	FALSE	Lx3_Mus	-	10	6.66667	7.145
Dlg2:chr7:91027312	intron_variant	c.468+111778A>G	-	protein_coding	Dlg2	TRUE	Lx5	-	8.335	17.145	20
Dlg2:chr7:91192025	intron_variant	c.42+100977A>G	-	protein_coding	Dlg2	FALSE	L1_Mus2	-	8.335	0	10
Dlg2:chr7:91205940	intron_variant	c.42+114892A>G	-	protein_coding	Dlg2	TRUE	L1_Rod	-	18.335	0	20
Arrb1:chr7:99602401	3_prime_UTR_variant	c.*1192A>G	-	protein_coding	Arrb1	TRUE	MIR3	-	0	3.03	0
Dync1li2:chr8:104418099	3_prime_UTR_variant	c.*2483A>G	-	protein_coding	Dync1li2	FALSE	B1_Mus1	-	6.15333	3.33333	6.31
Dync1li2:chr8:104425106	intron_variant	c.1101+333A>G	-	protein_coding	Dync1li2	TRUE	B1_Mur4	-	40	76.3467	52.78
Zfp612:chr8:110090585	3_prime_UTR_variant	c.*404A>G	-	protein_coding	Zfp612	TRUE	B1_Mur4	-	11.11	20.535	12.17
Slc35f3:chr8:126204146	intron_variant	c.283+64403A>G	-	protein_coding	Slc35f3	FALSE	MTB	-	5.55667	6.06	4.16667
Lamp1:chr8:13174892	3_prime_UTR_variant	c.*334A>G	-	protein_coding	Lamp1	FALSE	-	-	0.9	0	1.30667
Nrg1:chr8:32608126	intron_variant	c.739+275390A>G	-	protein_coding	Nrg1	FALSE	Lx	-	30.3	32.62	20
Nrg1:chr8:32776723	intron_variant	c.739+106793A>G	-	protein_coding	Nrg1	TRUE	Lx5	-	31.11	26.785	29.86
Nrg1:chr8:32776782	intron_variant	c.739+106734A>G	-	protein_coding	Nrg1	TRUE	Lx5	-	13.0567	8.33333	32.8067
Nrg1:chr8:32776798	intron_variant	c.739+106718A>G	-	protein_coding	Nrg1	FALSE	Lx5	-	22.0767	20.7067	17.54
Nrg1:chr8:32778471	intron_variant	c.739+105045A>G	-	protein_coding	Nrg1	TRUE	L1_Mur2	-	3.92	3.335	4.545
Nrg1:chr8:32778482	intron_variant	c.739+105034A>G	-	protein_coding	Nrg1	TRUE	L1_Mur2	-	0	8.6	14.285
Nrg1:chr8:32778483	intron_variant	c.739+105033A>G	-	protein_coding	Nrg1	TRUE	L1_Mur2	-	15.2767	8.89	3.335
Nrg1:chr8:32778491	intron_variant	c.739+105025A>G	-	protein_coding	Nrg1	TRUE	L1_Mur2	-	14.8367	17.065	10.715
Nrg1:chr8:32778495	intron_variant	c.739+105021A>G	-	protein_coding	Nrg1	TRUE	L1_Mur2	-	9.20667	9.72	3.57
Nrg1:chr8:32778683	intron_variant	c.739+104833A>G	-	protein_coding	Nrg1	TRUE	L1_Mur2	-	5.55667	8.335	16.345
Nrg1:chr8:32778685	intron_variant	c.739+104831A>G	-	protein_coding	Nrg1	TRUE	L1_Mur2	-	5.12667	19.55	7.145
Nrg1:chr8:32778743	intron_variant	c.739+104773A>G	-	protein_coding	Nrg1	TRUE	L1_Mur2	-	7.145	4.545	0
Nrg1:chr8:32778790	intron_variant	c.739+104726A>G	-	protein_coding	Nrg1	FALSE	L1_Mur2	-	0	10	8.335
Nrg1:chr8:32778802	intron_variant	c.739+104714A>G	-	protein_coding	Nrg1	FALSE	L1_Mur2	-	12.0767	20.2	0
Galntl6:chr8:58144192	intron_variant	c.554-181628A>G	-	protein_coding	Galntl6	FALSE	Lx2B2	-	8.335	7.145	0
Klhl2:chr8:64739853	3_prime_UTR_variant	c.*1093A>G	-	protein_coding	Klhl2	FALSE	-	-	0	4.165	12.69
Hapln4:chr8:70089836	3_prime_UTR_variant	c.*1315A>G	-	protein_coding	Hapln4	FALSE	-	-	NA	5.555	14.92
Babam1:chr8:71397770	synonymous_variant	c.42A>G	p.Glu14%3D	protein_coding	Babam1	FALSE	GA-rich	-	2.15	1.19	1.04
Slc35e1:chr8:72482670	3_prime_UTR_variant	c.*1096A>G	-	protein_coding	Slc35e1	TRUE	ID_B1	-	7.40667	8.46667	8.12
Heatr3:chr8:88171868	3_prime_UTR_variant	c.*887A>G	-	protein_coding	Heatr3	TRUE	B1_Mur3	-	0	13.245	6.25
Heatr3:chr8:88171871	3_prime_UTR_variant	c.*890A>G	-	protein_coding	Heatr3	TRUE	B1_Mur3	-	0	6.665	0
Cyld:chr8:88750879	3_prime_UTR_variant	c.*3866A>G	-	protein_coding	Cyld	FALSE	-	-	0.98	1.71	1.01
Gnao1:chr8:93960372	3_prime_UTR_variant	c.*4120A>G	-	protein_coding	Gnao1	TRUE	-	-	1.58667	0	0
Ndrg4:chr8:95705830	intron_variant	c.22-358A>G	-	protein_coding	Ndrg4	FALSE	-	-	2.56333	0	5.12667
Mir6236:chr9:110281306	non_coding_transcript_exon_variant	n.20A>G	-	miRNA	Mir6236	FALSE	LSU-rRNA_Hsa	-	0.45	0	0.4
Cx3cr1:chr9:120050499	3_prime_UTR_variant	c.*771A>G	-	protein_coding	Cx3cr1	FALSE	-	-	2.22333	11.98	2.38
Gm38642:chr9:120181323	intron_variant,non_coding_transcript_variant	n.368+1918A>G	-	processed_transcript	Gm38642	FALSE	-	-	3.69	2.26	2.02
Ctnnb1:chr9:120955339	missense_variant	c.1196A>G	p.Glu399Gly	protein_coding	Ctnnb1	FALSE	-	tolerated	0.813333	0	1.39
9530059O14Rik:chr9:122668890	intron_variant,non_coding_transcript_variant	n.459-4188A>G	-	lincRNA	9530059O14Rik	TRUE	-	-	37.9367	52.4233	55
9530059O14Rik:chr9:122669661	intron_variant,non_coding_transcript_variant	n.459-3417A>G	-	lincRNA	9530059O14Rik	TRUE	MTC	-	3.70333	16.25	0
Shfl:chr9:20870401	intron_variant	c.195+748A>G	-	protein_coding	Shfl	TRUE	-	-	6.26667	0	5.08667
Elavl3:chr9:22037098	intron_variant	c.10-238A>G	-	protein_coding	Elavl3	FALSE	B1_Mur3	-	2.77667	4.16667	3.92
Elavl3:chr9:22038783	intron_variant	c.10-1923A>G	-	protein_coding	Elavl3	FALSE	B1_Mur4	-	3.33333	4.16667	7.5
Septin7:chr9:25303787	missense_variant	c.1069A>G	p.Met357Val	protein_coding	Septin7	FALSE	-	deleterious	0	0	2.20333
B3gat1:chr9:26752381	intron_variant	c.151+491A>G	-	protein_coding	B3gat1	TRUE	B1F	-	0	0	7.69
Nrgn:chr9:37544568	3_prime_UTR_variant	c.*787A>G	-	protein_coding	Nrgn	FALSE	-	-	3.93667	4.86333	0
Gramd1b:chr9:40294502	3_prime_UTR_variant	c.*3488A>G	-	protein_coding	Gramd1b	TRUE	-	-	3.97667	1.96	4.54667
Scn4b:chr9:45150722	3_prime_UTR_variant	c.*218A>G	-	protein_coding	Scn4b	FALSE	-	-	0.996667	0.97	0
Pafah1b2:chr9:45967463	3_prime_UTR_variant	c.*1225A>G	-	protein_coding	Pafah1b2	TRUE	B1_Mm	-	2.38	1.66667	10.85
Ncam1:chr9:49567418	missense_variant	c.409A>G	p.Ile137Val	protein_coding	Ncam1	FALSE	-	tolerated	2.15	1.07667	0
Scamp5:chr9:57443516	3_prime_UTR_variant	c.*154A>G	-	protein_coding	Scamp5	FALSE	(CATATA)n	-	8.62667	1.45	2.22333
Coro2b:chr9:62422890	intron_variant	c.1312-1477A>G	-	protein_coding	Coro2b	FALSE	ID_B1	-	9.26	5.89667	4.16667
Hacd3:chr9:64987584	3_prime_UTR_variant	c.*869A>G	-	protein_coding	Hacd3	TRUE	B1_Mur3	-	5.84	5.89333	0
Tln2:chr9:67220029	3_prime_UTR_variant	c.*1361A>G	-	protein_coding	Tln2	TRUE	ID_B1	-	7.145	0	11.43
Ftx:chrX:103586506	intron_variant,non_coding_transcript_variant	n.1171+9425A>G	-	lincRNA	Ftx	TRUE	B1_Mus2	-	23.81	9.39333	18.18
Tceal6:chrX:135209442	missense_variant	c.103A>G	p.Lys35Glu	protein_coding	Tceal6	FALSE	-	deleterious	0.666667	1.25667	0
Plp1:chrX:136838334	3_prime_UTR_variant	c.*2223A>G	-	protein_coding	Plp1	FALSE	-	-	0	4.76333	10.1833
Gm5644:chrX:145601918	non_coding_transcript_exon_variant	n.384A>G	-	processed_pseudogene	Gm5644	FALSE	-	-	100	100	96.2967
Htr2c:chrX:147195693	3_prime_UTR_variant	c.*1098A>G	-	protein_coding	Htr2c	TRUE	-	-	26.19	28.335	0
Gnl3l:chrX:150984261	3_prime_UTR_variant	c.*1843A>G	-	protein_coding	Gnl3l	TRUE	PB1D7	-	1.33333	1.85333	11.4167
Gnl3l:chrX:150984264	3_prime_UTR_variant	c.*1840A>G	-	protein_coding	Gnl3l	TRUE	PB1D7	-	7.30667	1.75333	12.8267
Gnl3l:chrX:150985448	3_prime_UTR_variant	c.*656A>G	-	protein_coding	Gnl3l	TRUE	B1_Mur3	-	6.98	3.17333	4.92
Gnl3l:chrX:150985454	3_prime_UTR_variant	c.*650A>G	-	protein_coding	Gnl3l	TRUE	B1_Mur3	-	10.4133	10.72	13.2233
Gnl3l:chrX:150985455	3_prime_UTR_variant	c.*649A>G	-	protein_coding	Gnl3l	TRUE	B1_Mur3	-	9.59667	7.84333	16.5067
Gnl3l:chrX:150985477	3_prime_UTR_variant	c.*627A>G	-	protein_coding	Gnl3l	TRUE	B1_Mur3	-	2.38	4.52333	7.22333
Gnl3l:chrX:150985497	3_prime_UTR_variant	c.*607A>G	-	protein_coding	Gnl3l	TRUE	B1_Mur3	-	8.28333	7.07333	11.2767
Gnl3l:chrX:150985522	3_prime_UTR_variant	c.*582A>G	-	protein_coding	Gnl3l	TRUE	B1_Mur3	-	6.11	8.14667	5.76333
Gnl3l:chrX:150985523	3_prime_UTR_variant	c.*581A>G	-	protein_coding	Gnl3l	TRUE	B1_Mur3	-	11.1033	9.51333	5.58
Gnl3l:chrX:150985529	3_prime_UTR_variant	c.*575A>G	-	protein_coding	Gnl3l	TRUE	B1_Mur3	-	23.0067	20.8533	33.2533
Pgrmc1:chrX:36605253	3_prime_UTR_variant	c.*362A>G	-	protein_coding	Pgrmc1	FALSE	-	-	7.11333	5.03333	5.36333
Flna:chrX:74226649	intron_variant	c.6999+212A>G	-	protein_coding	Flna	TRUE	-	-	30	37.0133	31.06
Flna:chrX:74226650	intron_variant	c.6999+211A>G	-	protein_coding	Flna	TRUE	-	-	70	80	71.8867
Pcsk1n:chrX:7923185	3_prime_UTR_variant	c.*82A>G	-	protein_coding	Pcsk1n	FALSE	-	-	0.666667	0.606667	2.55333
Arhgef9:chrX:95058979	missense_variant	c.1138A>G	p.Arg380Gly	protein_coding	Arhgef9	FALSE	-	deleterious	4.74667	0	0
