# Supplementary material for: Repeated Winning and Losing Experiences in Chronic Social Conflicts Are Linked to RNA Editing Pattern Difference
Source: Front Psychiatry. 2022 May 19;13:896794. doi: 10.3389/fpsyt.2022.896794 (PMC9161819; doi:10.3389/fpsyt.2022.896794)
Supplement: Supplementary file 3 [file Table_2.xlsx]

## Sheet: Supplementary Table 2
Table S2. Differentially RNA edited A-to-I RNA editing sites among controls, winners, and losers.
site	p.value	Consequence	NTchange	AAchange	BIOTYPE	SYMBOL	known_site	Repeat	SIFT	control_mean (%)	winner_mean (%)	loser_mean (%)
Smim14:chr5:65448045	0.0283318	3_prime_UTR_variant	c.*2360A>G	-	protein_coding	Smim14	TRUE	PB1D9	-	27.8933	34.8133	8.33333	26.48	19.56	1	1	0	1
Srcin1:chr11:97514827	0.0248806	intron_variant	c.3520-2179A>G	-	protein_coding	Srcin1	TRUE	B3A	-	20.78	25.2267	0	25.2267	20.78	1	1	0	1
Ift22:chr5:136913099	0.0149652	3_prime_UTR_variant	c.*126A>G	-	protein_coding	Ift22	TRUE	PB1D10	-	10.8467	49.8667	25.1767	24.69	14.33	1	0	0	0
Rabl6:chr2:25604377	0.0196125	intron_variant	c.131-1822A>G	-	protein_coding	Rabl6	TRUE	B1_Mus1	-	20.3467	0	21.9433	21.9433	1.59667	1	0	1	1
Nrg1:chr8:32778802	0.0403376	intron_variant	c.739+104714A>G	-	protein_coding	Nrg1	FALSE	L1_Mur2	-	12.0767	20.2	0	20.2	12.0767	1	1	0	1
Snhg11:chr2:158378924	0.0413265	intron_variant	c.207-1847A>G	-	lincRNA	Snhg11	TRUE	B1_Mur3	-	10.39	9.16	27.41	18.25	17.02	1	0	1	1
Blcap:chr2:157558140	0.0186229	missense_variant	c.14A>G	p.Gln5Arg	protein_coding	Blcap	TRUE	-	tolerated	33.6467	39.9433	23.63	16.3133	10.0167	1	1	0	1
Cyfip2:chr11:46272643	0.0190507	missense_variant	c.958A>G	p.Lys320Glu	protein_coding	Cyfip2	TRUE	-	tolerated	72.1667	76.0667	90.6067	14.54	18.44	0	0	0	0
Vamp4:chr1:162598198	0.00899283	3_prime_UTR_variant	c.*1121A>G	-	protein_coding	Vamp4	TRUE	PB1D9	-	8.90667	0	13.7867	13.7867	4.88	1	0	1	1
Cds2:chr2:132309880	0.0160965	3_prime_UTR_variant	c.*4595A>G	-	protein_coding	Cds2	TRUE	MIRb	-	76.7433	66.4867	79.5833	13.0967	2.84	1	0	1	1
Rpa1:chr11:75301007	0.0222664	3_prime_UTR_variant	c.*298A>G	-	protein_coding	Rpa1	TRUE	-	-	0	15.28	3.70333	11.5767	3.70333	1	0	0	0
Mkln1:chr6:31515767	0.0220287	3_prime_UTR_variant	c.*8021A>G	-	protein_coding	Mkln1	TRUE	B1_Mur2	-	0	3.33333	14.3867	11.0533	14.3867	0	0	0	0
Fastk:chr5:24444807	0.00863935	intron_variant	c.82+259A>G	-	protein_coding	Fastk	FALSE	MIRb	-	2.56333	0	10.8067	10.8067	8.24333	1	0	1	1
Dnajc5:chr2:181555094	0.0177283	3_prime_UTR_variant	c.*5718A>G	-	protein_coding	Dnajc5	TRUE	B1_Mus1	-	0	2.38	12.6067	10.2267	12.6067	0	0	0	0
Luc7l:chr17:26283571	0.00533575	3_prime_UTR_variant	c.*1805A>G	-	protein_coding	Luc7l	TRUE	PB1D9	-	3.81	9.6	0	9.6	3.81	1	1	0	1
Klhl2:chr8:64739853	0.0407383	3_prime_UTR_variant	c.*1093A>G	-	protein_coding	Klhl2	FALSE	-	-	0	4.165	12.69	8.525	12.69	0	0	0	0
Syt7:chr19:10436355	0.0190003	intron_variant	c.843+670A>G	-	protein_coding	Syt7	TRUE	-	-	17.7767	32.5	40.6467	8.14667	22.87	0	0	0	0
Meg3:chr12:109559014	0.0416743	non_coding_transcript_exon_variant	n.1836A>G	-	lincRNA	Meg3	TRUE	-	-	2.39667	2.81333	10.3267	7.51333	7.93	0	0	0	0
Ywhab:chr2:163995232	0.0453341	5_prime_UTR_variant	c.-137A>G	-	protein_coding	Ywhab	FALSE	(CCG)n	-	1.07667	0	4.45667	4.45667	3.38	1	0	1	1
Nlgn2:chr11:69834033	0.000301843	missense_variant	c.406A>G	p.Asn136Asp	protein_coding	Nlgn2	FALSE	-	tolerated	17.3833	25.9033	29.9133	4.01	12.53	0	0	0	0
Kif5c:chr2:49619461	0.0478091	5_prime_UTR_variant	c.-201A>G	-	protein_coding	Kif5c	FALSE	-	-	0	1.33333	3.73	2.39667	3.73	0	0	0	0
Arhgef9:chrX:95058979	0.000447328	missense_variant	c.1138A>G	p.Arg380Gly	protein_coding	Arhgef9	FALSE	-	deleterious	4.74667	0	0	0	4.74667	0	0	0	0
Cxcl14:chr13:56289463	0.0260092	3_prime_UTR_variant	c.*329A>G	-	protein_coding	Cxcl14	TRUE	-	-	8.23667	0	0	0	8.23667	0	0	0	0
