# Supplementary material for: Repeated Winning and Losing Experiences in Chronic Social Conflicts Are Linked to RNA Editing Pattern Difference
Source: Front Psychiatry. 2022 May 19;13:896794. doi: 10.3389/fpsyt.2022.896794 (PMC9161819; doi:10.3389/fpsyt.2022.896794)
Supplement: Supplementary file 4 [file Table_3.xlsx]

## Sheet: Supplementary Table 3
Table S3. Annotation of human orthologs of differentially edited genes in human diseases
Term	Count	Genes
PSYCH	6	MKLN1, NLGN2, YWHAB, FASTK, RPA1, NRG1
Tobacco Use Disorder	6	MKLN1, KIF5C, KLHL2, NRG1, CXCL14, CDS2
IMMUNE	6	CYFIP2, MEG3, YWHAB, RPA1, NRG1, SRCIN1
Stroke	3	RPA1, NRG1, SRCIN1
Epilepsy	2	CYFIP2, ARHGEF9
Autism	2	YWHAB, FASTK
several psychiatric disorders	2	NLGN2, NRG1
Schizophrenia	2	MKLN1, NRG1, RPA1
